# Supplementary material for: Strengthening primary eye care in South Africa: An assessment of services and prospective evaluation of a health systems support package
Source: PLoS One. 2018 May 14;13(5):e0197432. doi: 10.1371/journal.pone.0197432 (PMC5951550; doi:10.1371/journal.pone.0197432)
Supplement: S2 Appendix — (XLSX) [file pone.0197432.s002.xlsx]

## Sheet: Notes
	Explanation of codes used in the Assessment and Questionnaire is given in comments in the Baseline sheets, namely:
	BaselineAssessment_3districts
	BaselineQuestionnaire_3district

## Sheet: BaselineAssessment_3districts
StudyNumber	Survey	District	Q1_ResponsiblePerson	Q2a_ConsultRoom	Q2b_SpaceVA	Q2c_DarkEnvironment	Q5_Guidelines	Q6_MeetingsHospital	Q7a_AcuteTransport	Q7b_ChronicTransport	Q7d_BackReferral_Percent	Q8_EyeTeamVisits	Q9_DistanceVAChart	Q9c_DVCdistanceCorrect	Q11_PenTorch	Q12_DirectOpthalmoscope	Q13a_TopicalAnaesthetics	Q13d_SodiumChloride	Q13g_OralPainKillers	Q13j_TopicalAntiAllergic	Q13m_OralAntiAllergic	Q13p_TopicalAB	Q13s_OralAB	Q13v_OralAntiGlaucoma	Q13y_TopicalMiotics	Q13_AllDrugsAvailability	Q13ad_StockOuts3mo	Q15_EyeIndicatorsCollected	Q17_VIamenities	Q18_VIresources	Q19_VIsupportGps	Q20_PaedsEyeServices	Q21_HIVeyeServices
14	Baseline	Cape	1	0	1	1	1	0	1	0	0	0	1	0	1	1	0	1	1	1	1	1	1	0		0.666667	0	9	1	0	0	1	0
24	Baseline	Cape	0	0	1	1	1	0	1	1	0	0	1	0	1	0	0	1	1	1	1	1	1	0	0	0.666667	0	0	0	0	0	0	0
34	Baseline	Cape	1	0	1	0	1	0	1	1	5	0	1	1	0	1	0	1	1	1	1	0	1	0	0	0.555556	1	9	0	0	0	0	0
44	Baseline	Cape	1	1	1	1	1	0	1	1	0	0	1	1	1	1	1	1	1	1	1	1	1	1	0	0.888889	9	0	0	0	0	0	0
54	Baseline	Cape	9	0	1	1	1	0	1	1	60	0	1	1	9	1	1	1	1	1	1	1	1	1	1	1	1	9	1	0	0	0	0
74	Baseline	Cape	0	0	1	1	0	0	1	0	0	0	1	1	0	1	0	0	1	0	1	1	1	0	0	0.444444	0	0	0	0	0	0	0
94	Baseline	Cape	1	0	0	1	1	0	1	1	50	0	1		0	1	0	1	1	0	1	1	0	1	1	0.666667	0	0	0	0	0	1	0
104	Baseline	Cape	0	0	1	1	0	0	1	1	0	0	1	0	0	1	1	1	1	1	1	1	1	0	1	0.888889	0	9	0	0	0	0	0
114	Baseline	Cape	1	0	1	1	1	0	1	0	80	0	1	0	1	1	1	1	1	1	1	1	1	1	0	0.888889	0	0	0	0	0	0	0
124	Baseline	Cape	1	0	9	1	1	0	1	1	100	0	1	1	0	1	1	1	1	1	1	1	1	1	0	0.888889	0	0	0	0	0	1	0
134	Baseline	Cape	0	0	1	9	1	0	1	0	50	0	1	1	0	1	0	1	1	1	1	1	0	0	0	0.555556	0	0	0	0	0	0	0
144	Baseline	Cape	0	0	1	0	0	0	1	1	98	0	1	0	0	1	0	1	1	0	1	1	1	0	0	0.555556	0	0	0	0	0	0	0
154	Baseline	Cape	0	0	0	0	1	0	1	1	0	0	1	0	0	0	0	1	1	0	1	1	1	0	0	0.555556	0	9	0	0	0	1	0
164	Baseline	Cape	0	0	0	0	0	0	1	1	0	0	1	0	1	0	0	1	1	0	1	1	1	0	0	0.555556	0	0	0	0	0	0	0
L11	Baseline	Mopani	0	0	1	1	0	0	1	1	0	0	1	0	0	0	0	0	1	0	1	1	1	0	0	0.444444	1	0	0	0	0	0	0
L21	Baseline	Mopani	0	0	0	1	0	0	0	1	1	0	0		0	1	0	0	1	0	1	1	1	0	0	0.444444	0	0	0	0	0	0	0
L31	Baseline	Mopani	0	0	0	1	0	0	0	1	0	1	0		0	0	0	0	0	0	0	1	1	0	0	0.222222	0	0	0	0	0	0	0
L41	Baseline	Mopani	0	0	0	1	0	0	1	1	0	1	1	1	0	0	0	0	1	1	1	1	1	0	0	0.555556	1	0	0	1	0	0	0
L51	Baseline	Mopani	0	0	0	1	0	0	1	1	0	1	1	0	0	0	0	1	1	0	1	1	0	0	0	0.444444	1	0	0	0	0	0	0
L61	Baseline	Mopani	0	0	0	0	0	0	0	0	0	0	1	0	0	1	0	0	1	0	0	1	1	0	0	0.333333	0	0	0	1	0	0	0
L71	Baseline	Mopani	0	0	0	0	1	0	0	0	0	1	1	0	0	0	0	1	1	0	0	1	1	0	0	0.444444	1	0	0	1	0	0	0
L81	Baseline	Mopani	0	0	0	0	0	0	1	1	0	1	1	0	0	0	0	1	1	0	0	1	1	0	0	0.444444	1	0	0	0	0	0	0
P11	Baseline	Mopani	1	0	0	1	0	0	1	1	0	0	1	0	1	1	1	0	1	1	1	1	1	0	1	0.777778	1	0	0	0	0	0	0
P21	Baseline	Mopani	0	0	0	1	0	0	0	0	0	1	1	0	0	0	0	0	1	1	1	1	1	0	0	0.555556	0	0	0	0	0	0	0
P31	Baseline	Mopani	0	0	0	0	0	0	1	0	0	1	0		0	0	0	1	1	0	1	1	1	0	0	0.555556	1	0	0	0	0	0	0
P41	Baseline	Mopani	0	0	0	1	1	0	0	0	0	0	1	0	0	1	0	1	1	1	1	1	1	0	0	0.666667	1	0	0	0	0	0	0
M11	Baseline	Mopani	0	0	0	0	0	0	0	0	0	1	1	0	0	0	0	1	1	0	1	1	1	0	0	0.555556	1	0	0	0	0	0	0
M21	Baseline	Mopani	0	0	0	1	0	0	0	0	0	1	1	0	0	1	0	0	1	1	1	1	1	0	0	0.555556	1	0	0	0	0	0	0
M31	Baseline	Mopani	0	0	0	0	1	0	1	1	0	1	1	0	0	1	1	0	1	1	1	1	1	0	0	0.666667	1	0	0	0	0	0	0
M41	Baseline	Mopani	0	0	0	0	1	0	1	1	1	1	1	0	0	1	0	0	1	0	0	1	0	0	0	0.222222	0	0	0	0	0	0	0
G11	Baseline	Mopani	1	0	1	1	1	1	1	1	0	1	1	0	1	1	0	1	1	0	0	1	1	0	0	0.444444	0	0	0	0	0	0	0
G21	Baseline	Mopani	0	0	1	1	1	0	1	1	20	1	1	1	1	1	1	1	1	0	1	1	1	0	0	0.666667	1	1	0	1	0	0	0
G31	Baseline	Mopani	1	0	0	1	0	1	0	0	0	0	1	0	0	0	1	1	1	1	1	1	1	0	0	0.777778	0	0	0	0	0	0	0
G41	Baseline	Mopani	0	0	0	1	0	0	1	1	0	1	1	0	0	0	0	0	1	1	1	1	1	0	0	0.555556	0	0	0	0	0	0	0
G51	Baseline	Mopani	0	0	1	0	0	0	0	0	0	0	1	1	0	1	0	0	1	1	1	1	1	0	0	0.555556	0	0	0	0	0	0	0
G61	Baseline	Mopani	0	0	1	0	0	1	1	0	0	1	1	0	0	1	0	1	1	1	1	1	1	0	0	0.666667	0	0	0	1	0	0	0
G71	Baseline	Mopani	0	0	1	1	0	0	0	0	0	1	0		0	0	0	0	1	1	1	1	1	0	0	0.555556	0	0	0	0	0	0	0
G81	Baseline	Mopani	0	0	1	1	0	0	1	1	0	1	1	1	0	1	0	0	1	1	1	1	1	1	0	0.666667	0	0	0	0	0	0	0
T11	Baseline	Mopani	1	0	1	1	0	0	1	0	0	0	1	1	0	1	0	1	1	1	1	1	1	0	0	0.666667	1	0	0	0	0	0	0
T21	Baseline	Mopani	0	0	0	0	0	0	1	1	0	1	0		0	0	0	1	1	0	0	1	1	0	0	0.444444	1	0	0	1	0	0	0
T31	Baseline	Mopani	0	0	1	0	0	0	1	0	0	1	1	1	0	1	0	1	1	1	1	1	1	0	0	0.666667	0	0	0	1	0	0	0
T41	Baseline	Mopani	0	0	1	1	0	0	0	0	0	1	1	0	0	1	0	0	1	1	1	1	1	0	0	0.555556	0	0	0	0	0	0	0
T51	Baseline	Mopani	0	0	0	1	0	0	0	1	0	1	1	0	0	1	0	0	1	1	1	1	1	0	0	0.555556	0	0	0	0	0	0	0
T61	Baseline	Mopani	1	0	0	1	1	0	1	0	0	1	0	0	0	0	1	1	1	0	0	1	1	0	0	0.555556	1	0	0	0	0	0	0
T71	Baseline	Mopani	0	0	0	0	0	0	1	0	0	1	1	0	0	1	0	1	1	1	1	1	1	0	0	0.666667	0	0	0	0	0	0	0
T81	Baseline	Mopani	0	0	1	1	1	0	0	0	0	1	1	0	0	0	0	0	1	1	1	1	1	0	0	0.555556	1	0	0	0	0	0	0
T91	Baseline	Mopani	0	0	1	1	0	0	0	0	0	1	1	0	0	1	0	1	1	1	1	1	1	0	0	0.666667	1	0	0	0	0	0	0
T101	Baseline	Mopani	0	0	1	1	1	0	0	0	0	1	1	1	0	1	0	0	1	1	1	1	1	0	0	0.555556	0	0	0	0	0	0	0
T111	Baseline	Mopani	0	0	0	0	0	0	1	1	0	1	0		0	0	0	1	1	1	1	1	1	0	0	0.666667	0	0	0	0	0	0	0
T121	Baseline	Mopani	0	0	1	1	0	0	0	0	0	0	1	0	0	1	0	0	1	1	1	1	1	0	0	0.555556	1	0	0	0	0	0	0
D81g	Baseline	Johannesburg	1	0	0	0	0	0	1	1	0	0	1	0	0	0	0	1	1	1	1	1	1	0	0	0.666667	0	0	0	0	0	0	0
D91g	Baseline	Johannesburg	1	0	1	0	1	0	0	0	0	0	1	0	1	1	0	1	1	0	0	1	1	0	0	0.444444	1	0	0	0	0	0	0
D71g	Baseline	Johannesburg	0	0	1	1	0	0	0	0	0	0	1	0	0	0	0	1	1	0	1	1	1	0	0	0.555556	0	0	0	0	0	0	0
C21g	Baseline	Johannesburg	0	0	1	0	0	0	1	1	0	0	1	0	0	1	0	1	1	1	1	1	1	0	0	0.666667	1	0	0	0	0	0	0
D101g	Baseline	Johannesburg	1	0	0	0	1	0	0	0	0	0	1	0	0	0	0	1	1	1	1	1	1	0	0	0.666667	1	0	0	0	0	0	0
C31g	Baseline	Johannesburg	0	0	0	0	0	0	1	1	0	0	1	0	0	0	0	1	1	1	1	1	1	0	0	0.666667	1	0	0	0	0	0	0
G81g	Baseline	Johannesburg	1	0	0	0	1	0	1	0	0	0	1	0	0	0	0	1	1	1	1	1	1	0	0	0.666667	0	0	0	0	0	0	0
G61g	Baseline	Johannesburg	0	0	1	1	1	0	0	0	0	0	1	0	0	0	0	1	1	1	1	1	1	0	0	0.666667	1	0	0	0	0	0	0
E41g	Baseline	Johannesburg	1	0	0	0	0	0	1	0	0	0	1	0	1	1	0	0	1	1	1	1	0	0	0	0.444444	0	0	0	0	0	0	0
E31g	Baseline	Johannesburg	0	0	0	1	0	0	0	0	2	0	1	0	1	1	0	1	1	0	1	1	0	0	0	0.444444	1	0	0	0	0	0	0
C11g	Baseline	Johannesburg	1	0	1	0	0	0	0	0	0	0	1	0	1	0	0	1	1	1	1	0	1	0	0	0.555556	1	0	0	0	0	0	0
C41g	Baseline	Johannesburg	0	0	1	1	0	0	1	0	0	0	1	0	1	0	0	1	1	1	1	1	1	0	0	0.666667	1	0	0	0	0	0	0
D11g	Baseline	Johannesburg	0	0	1	1	0	0	1	0	0	0	1	0	1	0	0	1	1	1	1	1	1	0	0	0.666667	1	0	0	0	0	0	0
D21g	Baseline	Johannesburg	0	0	0	1	0	0	1	0	0	0	0		1	0	0	1	1	1	1	1	1	0	0	0.666667	1	0	0	0	0	0	0
D31g	Baseline	Johannesburg	0	0	0	0	0	0	1	0	0	0	0		1	0	0	1	1	1	1	1	1	0	0	0.666667	0	0	0	0	0	0	0
D41g	Baseline	Johannesburg	0	0	0	1	0	0	1	1	0	0	0		1	0	0	1	1	1	1	1	1	0	0	0.666667	0	0	0	0	0	0	0
D51g	Baseline	Johannesburg	0	0	0	1	0	0	1	0	0	0	0		1	0	0	1	1	1	1	1	1	0	0	0.666667	0	0	0	0	0	0	0
D61g	Baseline	Johannesburg	0	0	1	1	0	0	1	0	0	0	1	0	1	0	0	1	1	1	1	1	1	0	0	0.666667	0	0	0	0	0	0	0
E11g	Baseline	Johannesburg	0	0	0	0	0	0	1	0	0	0	0		1	0	0	1	1	1	1	1	1	0	0	0.666667	1	0	0	0	0	0	0
G11g	Baseline	Johannesburg	0	0	1	0	0	0	1	0	0	0	1	0	1	0	0	1	1	1	1	1	1	0	0	0.666667	0	0	0	0	0	0	0
G21g	Baseline	Johannesburg	0	0	0	1	0	0	1	0	0	0	0		1	0	0	1	1	1	1	1	1	0	0	0.666667	0	0	0	0	0	0	0
G41g	Baseline	Johannesburg	1	1	1	1	0	0	1	1	0	0	1	0	1	0	0	1	1	1	1	1	1	0	0	0.666667	0	0	0	0	0	0	0
G51g	Baseline	Johannesburg	0	0	1	0	0	0	1	1	0	0	1	0	1	0	0	1	1	1	1	1	1	0	0	0.666667	0	0	0	0	0	0	0
G91g	Baseline	Johannesburg	0	0	0	1	0	0	1	1	0	0	0		1	0	0	1	1	1	1	1	1	0	0	0.666667	0	0	0	0	0	0	0
G31g	Baseline	Johannesburg	0	0	0	1	0	0	1	0	0	0	0		1	0	0	1	1	1	1	1	1	0	0	0.666667	0	0	0	0	0	0	0

## Sheet: BaselineQuestionnaire_3district
StudyNumber	Survey	District	Gender	Q11_nEyePtsPerMo	Q13_EnjoyEyePts	Q14_ComfortableEyePts	Q14b_LastEyePt	Q19_KnowledgeEyeAdequate	Q20_SnellenChartKnowledge	Q21_PupillaryLightReflexKnowledge	Q22_OpthalmoscopeKnowledge	Q23_FundoscopyKnowledge	Q26_DrugAdminAbility_Topical	Q33_ReferralCriteriaKnowledge	Q33a_InjuryGoodVAreferral_Score	Q33b_RedEyeGoodVAreferral_Score	Q33c_NewbornRedEyeReferral_Score	Q33abcD_AllCorrect	Q33abcD_2OrMoreCorrect	Q36S_ClinQ1	Q36S_ClinQ2	Q36S_ClinQ3	Q36S_ClinQ4	Q36S_ClinQ6	Q36S_ClinQ7	Q36S_ClinQ8	Q36S_ClinQ9	Q36S_ClinQ11	Q36S_ClinQ12	Q36S_ClinQ13	Q36SD_Over6correct
011	Baseline	Cape	Female	10	3	4	Less 6mo ago	1	5	5	5	5	4	1	1	1	0	0	1	0	1	1	1	0	0	0	0	1	1	0	0
012	Baseline	Cape	Female	13	3	2	Less 6mo ago	1	5	3	5	1	2	0				0	0	0	0	0	1	1	1	1	1	1	1	0	1
013	Baseline	Cape	Female	2	1	1	Less 6mo ago	1	5	5	2	1	5	9	1	1	1	1	1	0	0	1	1	0	0	0	1	1	1	0	0
021	Baseline	Cape	Female	6	3	3	Less 6mo ago	2	4	5	3	1	4	1	1	1	1	1	1	1	0	0	1	0	0	1	1	1	1	1	1
022	Baseline	Cape	Female	10	3	1	Less 6mo ago	2	4	3	1	1	4	1	1	0	1	0	1	1	0	0	1	0	1	1	1	1	0	1	1
031	Baseline	Cape	Female	3	3	3	Less 6mo ago	3	4	4	4	1	5	1	1	1	0	0	1	0	0	0	0	1	0	0	0	1	0	0	0
032	Baseline	Cape	Female	5	5	4	Less 6mo ago	3	5	5	5	1	5	1	1	0	1	0	1	0	0	0	0	1	1	1	1	1	0	0	0
033	Baseline	Cape	Female	10	3	3	Less 6mo ago	2	5	5	5	1	5	1	1	1	0	0	1	0	0	0	1	0	0	0	0	1	0	0	0
041	Baseline	Cape	Female	5	3	2	Less 6mo ago	2	5	5	5	1	5	1	1	0	1	0	1	0	0	0	1	1	0	0	0	1	0	0	0
042	Baseline	Cape	Female	4	3	2	Less 6mo ago	4	5	5	5	1	5	1	1	1	1	1	1	0	0	0	0	1	0	1	0	1	0	0	0
043	Baseline	Cape	Female	5	2	2	Less 6mo ago	2	5	4	5	1	5	1	1	0	1	0	1	0	0	1	0	0		0	0	1	0		0
051	Baseline	Cape	Female	0	1	1	Never	1	3	4	1	1	4	0				0	0	0	0	0	0	0	1	0	0	1	0	0	0
052	Baseline	Cape	Female	10	3	2	Less 6mo ago	2	5	3	5	1	5	1	1	1	0	0	1	0	0	0	0	1	0	1	0	1	1	0	0
053	Baseline	Cape	Female	5	4	3	Less 6mo ago	3	5	5	3	3	5	1	1	1	1	1	1	0	0	0	0	0	1	0	0	1	1	0	0
071	Baseline	Cape	Female	10	5	3	Less 6mo ago	2	4	5	2	1	5	1	0	0	1	0	0	1	1	1	0	1	0	0	0	1	0	0	0
072	Baseline	Cape	Female	6	4	3	Less 6mo ago	3	5	5	2	1	5	1	1	1	0	0	1	0	0	1	0	1	0	0	0	1	0	0	0
091	Baseline	Cape	Female	2	3	3	Less 6mo ago	1	1	3	1	1	3	1	1	0	1	0	1	1	1	0	1	1	1	1	0	1	0	1	1
092	Baseline	Cape	Female	5	3	2	Less 6mo ago	1	3	5	3	2	3	1	1	1	0	0	1	0	1	0	0	1	1	0	0	1	0	1	0
093	Baseline	Cape	Female		9	9	Missing	1	1	1	3	1	1	0	1	1	1	1	1	1	0	0	1	1	0	0	0	1	0	0	0
101	Baseline	Cape	Female	1	3	3	Less 6mo ago	1	3	3	3	1	3	0				0	0	0	0	0	0	1	1	0	0	1	0	0	0
111	Baseline	Cape	Female	5	2	3	Less 6mo ago	2	5	5	2	1	5	1	0	1	1	0	1	1	0	0	1	1	0	0	1	1	0	0	0
112	Baseline	Cape	Female	4	3	3	Less 6mo ago	3	5	3	5	3	5	1	1	0	1	0	1	1	0	0	0	1	0	0	0	1	0	0	0
121	Baseline	Cape	Female	3	3	3	Less 6mo ago	2	5	3	3	1	5	1	1	1	0	0	1	0	0	0	1	1	1	0	0	1	0	0	0
122	Baseline	Cape	Female	2	3	3	Less 6mo ago	1	5	5	5	1	5	0				0	0	0	0	0	1	1	0	0	0	1	0	1	0
123	Baseline	Cape	Male	3	3	1	More 6mo ago	1	5	5	5	1	5	1	1	1	1	1	1	0	0	0	1	1	0	0	0	1	0	0	0
131	Baseline	Cape	Female	1	3	3	Less 6mo ago	2	5	4	4	1	4	1	1	1	0	0	1	0	0	0	0	1	1	0	1	1	1	0	0
132	Baseline	Cape	Female	4	5	5	Less 6mo ago	3	5	5	5	4	4	1	1	1	0	0	1	0	0	0	0	1	1	0	0	1		0	0
133	Baseline	Cape	Female	5	3	3	Less 6mo ago	3	5	5	9	1	5	1	1	1	0	0	1	0	1	0	0	1	0	0	0	1	0	0	0
141	Baseline	Cape	Female	5	3	1	Less 6mo ago	1	4	3	1	1	3	1	1	1	0	0	1	0	0	0	0	0	1	1	1	1	0	0	0
151	Baseline	Cape	Female	1	1	1	Never	5	1	1	1	1	2	9	1	1	0	0	1	0	1	1	1	0	1	0	0	1	0	0	0
152	Baseline	Cape	Female	2	3	1	Less 6mo ago	1	1	1	1	9	1	1	1	1	0	0	1	0	1	1	0	1	0	0	0	1	1	0	0
161	Baseline	Cape	Female	5	3	3	Less 6mo ago	1	3	3	3	5	3	1	1	0	1	0	1	0	0	0	1	1	0	1	1	1	1	0	1
L12	Baseline	Mopani	Female	42	5	5	Less 6mo ago	3	1	1	1	1	3	1	1	1	0	0	1	0	0	1	0	1	0	0	0	1	1	1	0
L13	Baseline	Mopani	Female	9	5	5	Less 6mo ago	4	4	2	1	1	4	1	1	0	1	0	1	0	0	0	0	1	0	0	0	1	0	1	0
L14	Baseline	Mopani	Female	50	3	3	Less 6mo ago	1	2	1	1	1	1	1	1	1	0	0	1	0	1	0	0	1	0	0	0	1	1	1	0
L22	Baseline	Mopani	Male	7	3	3	Less 6mo ago	1	3	1	1	1	3	0				0	0	0	0	0	0	0	0	0	0	1	1	0	0
L23	Baseline	Mopani	Female	30	1	1	Less 6mo ago	1	1	1	1	1	1	1	1	0	0	0	0	0	0	0	1	1	0	1	0	1	1	0	0
L24	Baseline	Mopani	Female	20	2	1	Less 6mo ago	1	3	1	1	1	2	1	1	0	1	0	1	0	0	1	1	0	0	1	0	1	1	0	0
L32	Baseline	Mopani	Female	15	2	2	Less 6mo ago	1	1	1	3	1	5	1	1	0	1	0	1	0	0	0	0	0	0	0	0	1	1	0	0
L33	Baseline	Mopani	Male	15	3	2	Less 6mo ago	1	1	1	1	1	5	1	1	0	1	0	1	0	0	0	0	0	0	0	1	1	1	0	0
L34	Baseline	Mopani	Female	5	3	1	Less 6mo ago	5	1	1	1	1	3	1	1	0	1	0	1	0	0	0	1	0	0	0	0	1	0	0	0
L42	Baseline	Mopani	Female	12	4	4	Less 6mo ago	3	3	3	1	3	3	1	1	0	1	0	1	0	0	0	0	1	0	0	0	1	0	1	0
L43	Baseline	Mopani	Female	10	3	3	Less 6mo ago	1	5	1	1	1	3	1	1	0	1	0	1	0	0	0	1	1	1	0	0	1	0	1	0
L44	Baseline	Mopani	Female	15	1	1	Less 6mo ago	1	2	1	1	1	3	0				0	0	0	0	0	1	1	1	0	0	1	0	1	0
L52	Baseline	Mopani	Female	30	3	3	Less 6mo ago	2	5	3	1	1	4	1	1	1	1	1	1	1	0	1	0	1	0	0	0	1	0	1	0
L53	Baseline	Mopani	Female	10	5	1	Less 6mo ago	1	1	2	3	1	5	1	1	0	1	0	1	0	0	1	1	1	1	0	0	1	1	1	1
L54	Baseline	Mopani	Female	5	5	5	Less 6mo ago	1	5	3	1	1	3	0				0	0	0	0	1	0	0	0	1	1	1	0	0	0
L62	Baseline	Mopani	Female	25	5	1	Less 6mo ago	3	5	1	5	1	5	1	1	0	1	0	1	0	0	0	0	1	0	0	0	1	0	1	0
L63	Baseline	Mopani	Female	20	4	4	Less 6mo ago	1	1	1	1	1	4	1	1	1	1	1	1	0	0	0	0	1	0	0	0	1	0	1	0
L64	Baseline	Mopani	Female	20	3	3	Less 6mo ago	3	3	2	1	1	3	1	1	1	0	0	1	0	1	0	1	1	1	0	0	1	0	1	1
L72	Baseline	Mopani	Male	3	3	5	Less 6mo ago	3	5	5	3	1	5	1	1	0	1	0	1	0	0	0	0	0	0	1	0	1	1	0	0
L73	Baseline	Mopani	Male	6	3	5	Less 6mo ago	3	5	1	1	1	3	1	1	0	1	0	1	0	0	0	0	0	1	1	0	1	0	0	0
L74	Baseline	Mopani	Female	4	3	3	Less 6mo ago	3	3	1	1	1	5	1	1	0	1	0	1	0	0	0	0	1	1	1	0	1	1	0	0
L82	Baseline	Mopani	Female	30	5	5	Less 6mo ago	1	3	1	1	1	3	1	1	0	1	0	1	0	0	0	1	1	0	0	0	1	1	1	0
l83	Baseline	Mopani	Male	10	5	3	Less 6mo ago	3	4	1	1	1	3	1	1	1	1	1	1	0	1	0	0	1	0	0	0	1	1	1	0
L84	Baseline	Mopani	Female	10	1	1	Less 6mo ago	1	5	1	1	1	3	1	1	0	1	0	1	0	1	0	0	1	0	0	0	1	1	1	0
P12	Baseline	Mopani	Female	25	5	5	Less 6mo ago	3	5	1	5	3	5	1	1	1	0	0	1	1	1	0	1	0	0	0	1	1	1	0	1
P13	Baseline	Mopani	Female	20	4	1	Less 6mo ago	3	1	1	1	1	1	0				0	0	0	0	0	0	1	0	1	0	1	0	0	0
P14	Baseline	Mopani	Male	45	3	1	Less 6mo ago	1	4	4	4	1	4	0				0	0	0	0	0	0	0	0	1	0	1	1	0	0
P22	Baseline	Mopani	Female	15	1	1	Less 6mo ago	1	5	1	1	1	4	0	1	0	1	0	1	0	1	0	1	0	0	0	0	1	1	0	0
P23	Baseline	Mopani	Female	15	5	5	Less 6mo ago	1	2	1	1	1	4	1	1	0	1	0	1	1	0	0	1	1	0	0	0	1	0	1	0
P24	Baseline	Mopani	Female	10	2	2	Less 6mo ago	2	2	1	1	1	2	0				0	0	0	1	0	0	0	0	1	0	1	1	0	0
P32	Baseline	Mopani	Female	15	1	1	Less 6mo ago	1	1	1	1	1	3	0				0	0	1	1	1	0	0	0	0	0	1	0	0	0
P33	Baseline	Mopani	Male	20	3	3	Less 6mo ago	2	3	1	1	1	4	0				0	0	1	0	0	0	1	0	1	0	1	1	1	1
P34	Baseline	Mopani	Female	10	1	1	Less 6mo ago	2	2	1	2	1	2	0				0	0	0	1	1	0	0	0	1	0	1	0	0	0
P42	Baseline	Mopani	Female	20	1	1	Less 6mo ago	2	1	3	1	1	4	1	1	0	1	0	1	0	0	1	0	1	0	0	1	1	0	1	0
P43	Baseline	Mopani	Female	10	2	2	Less 6mo ago	2	1	1	1	1	2	0				0	0	0	0	0	0	0	0	0	0	1	0	0	0
P44	Baseline	Mopani	Female	10	3	3	Less 6mo ago	2	3	1	2	1	2	1	1	0	1	0	1	0	0	1	1	0	1	0	0	1	1	0	0
M12	Baseline	Mopani	Female	10	3	3	Less 6mo ago	1	2	1	1	1	3	0				0	0	0	0	0	0	0	0	0	0	1	1	0	0
M13	Baseline	Mopani	Female	15	3	3	Never	1	1	1	1	1	1	0				0	0	0	0	0	0	1	0	0	0	1	0	1	0
M14	Baseline	Mopani	Female	3	5	5	Less 6mo ago	5	5	1	1	1	1	0				0	0	0	1	0	1	0	1	1	0	1	1	0	1
M22	Baseline	Mopani	Male	32	5	5	Less 6mo ago	2	4	2	2	1	3	0				0	0	0	1	0	1	1	1	0	0	1	1	1	1
M23	Baseline	Mopani	Female	15	4	4	Less 6mo ago	3	4	2	1	1	5	1	1	1	1	1	1	0	0	0	0	0	0	0	0	1	0	0	0
M32	Baseline	Mopani	Female	10	1	1	Less 6mo ago	1	3	1	1	1	1	0				0	0	0	0	0	1	0	0	0	0	1	0	0	0
M33	Baseline	Mopani	Male	20	5	5	Less 6mo ago	1	2	1	1	1	5	1	1	0	1	0	1	0	0	0	0	1	0	0	0	1	1	1	0
M34	Baseline	Mopani	Female	10	5	3	Less 6mo ago	1	3	5	1	1	5	1	1	1	1	1	1	0	0	0	0	1	0	0	0	1	0	1	0
M42	Baseline	Mopani	Female	50	5	4	Less 6mo ago	2	3	1	1	1	4	1	1	0	1	0	1	0	0	1	0	0	0	0	0	1	1	0	0
M43	Baseline	Mopani	Female	20	4	4	Less 6mo ago	2	5	1	1	1	3	1	1	1	0	0	1	0	0	0	1	1	0	0	0	1	0	1	0
G12	Baseline	Mopani	Female	14	3	1	Less 6mo ago	1	1	1	1	1	1	0	1	0	1	0	1	0	0	0	0	0	0	0	0	1	0	0	0
G13	Baseline	Mopani	Female	5	1	1	Less 6mo ago	3	3	1	1	1	3	1	1	0	1	0	1	1	0	0	1	1	0	0	0	1	0	1	0
G14	Baseline	Mopani	Female	15	5	5	Less 6mo ago	5	5	5	5	5	5	1	1	1	1	1	1	0	0	0	0	0	1	0	1	1	1	0	0
G22	Baseline	Mopani	Female	99	3	1	Less 6mo ago	1	3	3	2	1	3	1	0	1	0	0	0	0	0	1	0	1	0	0	0	1	0	1	0
G23	Baseline	Mopani	Male	2	3	1	Less 6mo ago	3	4	4	4	1	4	1	1	0	1	0	1	0	0	0	0	0	1	0	0	1	1	0	0
G24	Baseline	Mopani	Female	8	4	1	Less 6mo ago	3	4	2	2	1	5	1	0	0	1	0	0	0	0	0	0	1	0	0	0	1	1	1	0
G32	Baseline	Mopani	Female	50	5	5	Less 6mo ago	3	5	5	4	3	5	1	1	0	1	0	1	1	0	0	0	1	1	0	1	1	0	1	1
G33	Baseline	Mopani	Female	5	5	3	Less 6mo ago	3	3	2	3	1	2	1	1	0	1	0	1	0	0	0	0	1	0	0	1	1	1	1	0
G34	Baseline	Mopani	Female	20	5	2	Less 6mo ago	1	3	4	5	1	3	0				0	0	1	0	0	0	1	0	1	0	1	0	1	0
G42	Baseline	Mopani	Female	65	3	4	Less 6mo ago	3	5	3	3	1	4	1	1	0	1	0	1	0	0	0	0	0	0	1	0	1	1	0	0
G43	Baseline	Mopani	Female	10	3	2	Less 6mo ago	3	4	3	2	1	3	1	1	0	1	0	1	0	0	0	0	0	0	0	0	1	0	0	0
G52	Baseline	Mopani	Female	10	5	1	Less 6mo ago	3	1	2	1	1	3	0				0	0	0	0	0	0	1	0	0	0	1	0	1	0
G53	Baseline	Mopani	Female	10	3	1	Less 6mo ago	2	4	2	4	1	4	1	1	0	1	0	1	0	0	0	0	1	1	0	0	1	0	1	0
G54	Baseline	Mopani	Female	10	3	3	Less 6mo ago	1	2	4	3	1	3	0				0	0	0	0	0	0	0	0	0	0	1	0	0	0
G62	Baseline	Mopani	Female	12	5	4	Less 6mo ago	3	3	1	1	1	3	0				0	0	1	0	0	0	1	1	0	0	1	1	0	0
G63	Baseline	Mopani	Female	10	5	2	Less 6mo ago	3	2	1	3	1	2	1	1	0	1	0	1	0	0	0	0	0	0	1	0	1	1	0	0
G64	Baseline	Mopani	Female	5	5	1	More 6mo ago	1	3	1	1	1	3	1	1	0	1	0	1	1	0	0	0	1	0	0	0	1	0	1	0
G72	Baseline	Mopani	Female	30	5	5	Less 6mo ago	2	4	2	1	1	3	1	1	0	1	0	1	0	0	1	0	1	0	0	0	1	0	1	0
G73	Baseline	Mopani	Female	50	5	5	Less 6mo ago	3	1	1	1	1	1	1	1	0	0	0	0	0	0	0	0	1	0	0	0	1	0	1	0
G74	Baseline	Mopani	Female	10	1	2	Less 6mo ago	1	1	1	1	1	3	1	1	0	1	0	1	0	0	0	1	0	0	0	0	1	0	0	0
G82	Baseline	Mopani	Female	10	1	1	Less 6mo ago	1	4	4	4	1	5	1	1	0	1	0	1	1	0	0	0	1	1	0	0	1	0	0	0
G83	Baseline	Mopani	Female	15	3	3	Less 6mo ago	1	1	1	1	1	3	1	1	0	1	0	1	1	0	0	0	1	0	0	0	1	0	0	0
G84	Baseline	Mopani	Female	15	4	3	Less 6mo ago	1	4	1	1	1	4	0				0	0	1	0	0	0	0	0	0	0	1	1	0	0
T12	Baseline	Mopani	Female	10	4	2	Less 6mo ago	2	3	2	1	1	2	1	1	0	1	0	1	1	0	0	0	1	0	0	1	1	0	0	0
T13	Baseline	Mopani	Female	7	5	5	Less 6mo ago	2	3	4	4	1	4	1	1	0	1	0	1	0	1	1	1	0	1	0	0	1	0	0	0
T14	Baseline	Mopani	Female	40	5	5	Less 6mo ago	4	5	5	5	2	5	1	1	1	0	0	1	0	0	0	0	1	1	0	0	1	0	1	0
T22	Baseline	Mopani	Female	10	5	2	Less 6mo ago	1	2	1	1	1	3	0				0	0	1	0	0	0	1	1	0	1	1	0	0	0
T23	Baseline	Mopani	Female	10	4	4	Less 6mo ago	2	2	2	1	1	2	1	1	0	0	0	0	0	0	0	0	1	0	0	0	1	0	1	0
T24	Baseline	Mopani	Female	20	3	3	Less 6mo ago	1	1	1	3	1	3	1	1	1	0	0	1	0	0	0	0	1	0	1	0	1	0	1	0
T32	Baseline	Mopani	Female	48	5	1	Less 6mo ago	3	1	3	2	1	1	0				0	0	0	0	1	0	0	0	0	0	1	1	0	0
T33	Baseline	Mopani	Female	20	5	5	Less 6mo ago	3	2	2	2	1	2	0				0	0	0	0	1	1	0	0	0	0	1	0	0	0
T42	Baseline	Mopani	Female	10	5	5	Less 6mo ago	3	5	2	3	2	5	0				0	0	0	0	0	1	0	0	0	0	1	0	0	0
T43	Baseline	Mopani	Female	10	3	4	Less 6mo ago	2	2	2	1	1	4	0				0	0	0	0	0	0	1	0	0	0	1	0	1	0
T44	Baseline	Mopani	Female	35	5	3	Less 6mo ago	1	4	1	1	1	3	0				0	0	0	0	0	1	1	0	0	0	1	1	1	0
T52	Baseline	Mopani	Female	5	5	5	Less 6mo ago	3	2	2	1	1	4	0				0	0	0	0	1	1	0	0	0	0	1	1	0	0
T53	Baseline	Mopani	Female	20	4	2	Less 6mo ago	2	2	2	1	1	3	1	1	1	1	1	1	1	0	0	1	1	0	0	1	0	1	1	1
T54	Baseline	Mopani	Female	25	5	3	Less 6mo ago	3	5	1	1	1	5	1	1	0	1	0	1	0	0	0	0	1	0	0	0	1	1	1	0
T62	Baseline	Mopani	Female	10	1	1	Less 6mo ago	3	3	1	1	1	1	0				0	0	0	0	0	0	1	0	0	0	1	0	1	0
T63	Baseline	Mopani	Female	8	3	1	Less 6mo ago	1	4	2	1	1	2	0				0	0	1	0	0	0	0	0	0	0	1	0	0	0
T64	Baseline	Mopani	Female	3	3	3	Less 6mo ago	1	1	1	1	1	3	1	1	0	1	0	1	0	1	0	0	1	0	0	0	1	1	1	0
T72	Baseline	Mopani	Female	8	4	4	Less 6mo ago	5	4	1	1	1	4	0				0	0	0	0	0	0	1	0	0	0	1	1	1	0
T73	Baseline	Mopani	Female	20	3	3	Less 6mo ago	1	1	1	1	1	1	1	1	1	1	1	1	0	0	0	0	1	0	0	0	1	0	1	0
T74	Baseline	Mopani	Female	30	3	3	Less 6mo ago	3	4	3	2	1	1	0				0	0	0	0	0	0	1	0	0	0	1	0	1	0
T82	Baseline	Mopani	Male	10	4	1	Less 6mo ago	2	1	4	1	1	3	0				0	0	1	1	0	0	0	0	0	0	1	1	0	0
T83	Baseline	Mopani	Female	30	3	4	Less 6mo ago	3	5	1	1	1	4	1	1	1	1	1	1	0	0	0	0	1	1	0	0	1	0	0	0
T84	Baseline	Mopani	Female	15	3	2	Less 6mo ago	1	3	1	1	1	1	1	1	0	1	0	1	0	0	0	0	0	0	0	0	1	1	0	0
T92	Baseline	Mopani	Female	10	1	1	Less 6mo ago	1	1	1	1	1	1	0				0	0	0	0	0	1	1	0	1	0	1	1	1	1
T93	Baseline	Mopani	Female	30	5	4	Less 6mo ago	2	2	1	1	1	4	0				0	0	0	0	0	0	1	0	0	1	1	1	0	0
T102	Baseline	Mopani	Male	50	5	3	Less 6mo ago	3	1	1	1	1	1	0				0	0	0	0	0	0	0	0	0	0	1	0	0	0
T103	Baseline	Mopani	Female	10	4	4	Less 6mo ago	1	5	1	1	1	1	1	1	0	1	0	1	0	0	1	1	1	0	1	0	1	0	1	1
T112	Baseline	Mopani	Female	8	5	5	Less 6mo ago	1	3	1	1	1	2	0				0	0	0	0	0	1	1	0	0	0	1	0	1	0
T113	Baseline	Mopani	Female	12	2	1	Less 6mo ago	1	1	1	1	1	3	0				0	0		0	0	0	1	0		1		0	1	0
T114	Baseline	Mopani	Female	5	1	1	Less 6mo ago	1	1	1	1	1	5	0				0	0	0	1	1	1	1	0	0	0	1	1	1	1
T122	Baseline	Mopani	Female	40	5	4	Less 6mo ago	3	4	1	1	1	3	0				0	0	1	1	1	0	1	0	1	0	1	0	1	1
T123	Baseline	Mopani	Female	15	3	3	Less 6mo ago	3	2	1	2	1	2	1	1	1	0	0	1	0	0	1	1	1	0	1	0	1	0	1	1
T124	Baseline	Mopani	Female	30	2	2	Less 6mo ago	3	1	2	1	1	2	0				0	0	0	0	1	0	0	0	0	0	1	1	0	0
C22g	Baseline	Johannesburg	Female	8	3	3	Less 6mo ago	2	3	3	3	1	3	1	1	1	1	1	1	1	0	0	0	0	1	0	0	1	0	0	0
C23g	Baseline	Johannesburg	Female	4	5	3	More 6mo ago	1	5	5	5	4	5	1	1	1	0	0	1	0	1	1	0	1	0	0	0	1	1	0	0
C24g	Baseline	Johannesburg	Male	5	3	3	Less 6mo ago	2	3	2	1	1	3	1	1	1	1	1	1	0	0	0	0	1	0	0	0	1	0	0	0
C32g	Baseline	Johannesburg	Female	15	5	5	More 6mo ago	2	5	4	2	1	4	0	1	0	1	0	1	0	0	0	0	1	0	1	0	1	0	0	0
C33g	Baseline	Johannesburg	Female	10	5	5	Less 6mo ago	3	5	3	5	1	5	1	1	0	1	0	1	0	1	0	0	1	0	0	0	1	0	0	0
C34g	Baseline	Johannesburg	Female	50	3	3	Less 6mo ago	1	3	4	1	1	1	0	1	0	1	0	1	0	0	1	1	1	0	0	0	1	0	1	0
D72g	Baseline	Johannesburg	Female	6	3	3	Less 6mo ago	2	4	1	3	1	3	1	1	0	1	0	1	0	0	0	0	0	0	0	0	1	1	0	0
D73g	Baseline	Johannesburg	Female	10	2	1	Less 6mo ago	1	4	2	3	1	3	1	1	1	0	0	1	0	0	0	0	0	0	0	0	1	1	0	0
D74g	Baseline	Johannesburg	Female	1	3	1	Less 6mo ago	1	4	1	4	1	5	1	1	0	1	0	1	0	0	0	1	1	1	0	0	1	0	0	0
D82g	Baseline	Johannesburg	Female	15	3	2	Less 6mo ago	2	2	2	2	1	4	1	1	1	0	0	1	0	1	0	0	1	0	0	0	1	1	0	0
D83g	Baseline	Johannesburg	Female	50	2	3	Less 6mo ago	5	4	2	1	1	3	1	1	1	1	1	1	0	1	0	0	1	0	0	0	1	1	0	0
D84g	Baseline	Johannesburg	Female	30	3	3	Less 6mo ago	1	3	1	4	1	3	1	1	0	1	0	1	0	1	1	1	1	0	0	0	1	1	0	1
D92g	Baseline	Johannesburg	Female	10	3	4	Less 6mo ago	5	4	4	4	2	5	1	1	1	1	1	1	1	1	0	1	1	0	0	0	1	0	0	0
D93g	Baseline	Johannesburg	Female	10	3	3	Less 6mo ago	3	3	3	3	5	3	1	1	1	1	1	1	0	1	0	0	1	1	0	1	1	1	0	1
D94g	Baseline	Johannesburg	Female	5	1	2	Less 6mo ago	2	4	2	4	1	3	1	1	0	1	0	1	0	0	0	1	1	0	0	0	1	1	0	0
D102g	Baseline	Johannesburg	Female	20	3	3	Less 6mo ago	3	3	1	1	1	3	0	1	0	1	0	1	0	0	0	0	1	0	0	0	1	1	0	0
D103g	Baseline	Johannesburg	Female	15	5	3	Less 6mo ago	1	3	1	2	1	5	1	1	1	0	0	1	0	0	0	0	1	0	0	0	1	1	0	0
D104g	Baseline	Johannesburg	Male	6	3	3	Less 6mo ago	1	3	1	2	1	3	1	1	0	1	0	1	0	0	0	0	1	0	0	0	1	0	0	0
G62g	Baseline	Johannesburg	Female	3	2	2	More 6mo ago	2	3	3	1	1	3	0	1	1	0	0	1	0	0	0	0	1	0	0	0	1	0	0	0
G63g	Baseline	Johannesburg	Female	2	3	3	Less 6mo ago	3	3	1	3	2	3	1	1	0	1	0	1	0	0	0	0	1	0	0	0	1	0	0	0
G64g	Baseline	Johannesburg	Female	20	5	5	More 6mo ago	1	5	3	1	1	3	1	1	0	1	0	1	1	1	0	0	1	0	0	1	1	1	1	1
G82g	Baseline	Johannesburg	Female	20	3	3	Less 6mo ago	2	3	3	5	1	3	1	1	1	1	1	1	0	0	1	0	0	0	0	0	1	1	0	0
G83g	Baseline	Johannesburg	Female	10	3	3	Less 6mo ago	3	3	1	1	1	2	1	1	0	1	0	1	0	0	0	0	1	0	0	0	1	0	0	0
G84g	Baseline	Johannesburg	Female	12	3	3	Less 6mo ago	1	3	1	1	1	2	1	1	1	0	0	1	0	0	0	0	1	0	0	0	1	1	0	0
E32g	Baseline	Johannesburg	Female	1	3	3	Less 6mo ago	1	3	3	3	1	3	0	1	1	0	0	1	0	0	1	1	1	1	0	0	1	0	0	0
E33g	Baseline	Johannesburg	Female	10	4	4	Less 6mo ago	1	1	3	3	1	3	1	1	1	1	1	1	1	0	1	1	1	1	0	0	1	0	0	1
E34g	Baseline	Johannesburg	Female	50	1	1	Less 6mo ago	1	5	1	1	1	3	1	1	0	1	0	1	0	0	0	1	1	0	0	0	1	0	0	0
E42g	Baseline	Johannesburg	Female	5	3	3	Less 6mo ago	2	4	2	2	1	4	1	1	1	1	1	1	0	0	0	0	1	1	0	0	1	1	0	0
E43g	Baseline	Johannesburg	Female	10	4	4	Less 6mo ago	2	3	3	3	1	4	1	1	1	1	1	1	0	0	1	0	1	0	0	0	1	0	0	0
E44g	Baseline	Johannesburg	Female	17	3	4	Less 6mo ago	2	3	3	3	1	3	1	0	1	0	0	0	0	0	1	0	1	1	0	0	1	1	0	0
E12g	Baseline	Johannesburg	Female	25	5	3	Less 6mo ago	3	5	5	5	1	5	1	1	0	1	0	1	1	0	1	0	1	0	1	0	1	1	0	1
E13g	Baseline	Johannesburg	Female	5	3	2	Less 6mo ago	1	2	3	1	1	3	1	1	0	1	0	1	0	0	0	1	0	0	0	1	1	1	1	0
E14g	Baseline	Johannesburg	Female	50	3	3	Less 6mo ago	1	3	2	3	1	3	1	1	1	0	0	1	0	0	0	0	1	0	0	0	1	1	0	0
C12g	Baseline	Johannesburg	Male	10	3	3	Less 6mo ago	3	5	3	2	1	2	1	1	0	0	0	0	1	0	0	1	0	0	0	0	0	1	0	0
C13g	Baseline	Johannesburg	Female	6	3	1	Less 6mo ago	1	3	1	3	1	3	1	1	1	1	1	1	0	1	1	0	1	0	0	0	1	0	0	0
C14g	Baseline	Johannesburg	Female	10	3	3	Less 6mo ago	2	5	5	2	1	5	1	1	1	0	0	1	1	0	0	1	1	0	0	1	1	0	1	1
C42g	Baseline	Johannesburg	Male	36	5	5	Less 6mo ago	3	5	3	3	3	4	1	1	0	1	0	1	0	0	0	0	1	0	0	0	1	1	0	0
C43g	Baseline	Johannesburg	Female	20	3	4	Less 6mo ago	4	4	4	3	1	4	1	1	1	1	1	1	1	1	0	1	1	0	0	1	1	1	0	1
C44g	Baseline	Johannesburg	Female	10	5	4	Less 6mo ago	3	5	5	5	1	5	1	1	1	1	1	1	0	0	0	0	1	0	0	0	1	1	1	0
G12g	Baseline	Johannesburg	Female	20	3	3	Less 6mo ago	3	3	3	2	1	3	1	1	1	1	1	1	1	0	1	1	1	0	0	1	1	1	0	1
G13g	Baseline	Johannesburg	Female	25	4	3	Less 6mo ago	4	4	3	1	1	4	1	1	0	1	0	1	0	0	0	0	1	0	0	0	1	0	0	0
G14g	Baseline	Johannesburg	Female	27	2	2	Less 6mo ago	2	2	1	3	1	3	1	1	1	1	1	1	0	1	1	0	1	0	0	0	1	0	0	0
G22g	Baseline	Johannesburg	Female	15	3	3	Less 6mo ago	3	5	4	4	1	5	1	1	0	1	0	1	1	1	0	1	1	0	0	0	1	1	0	1
G23g	Baseline	Johannesburg	Female	10	3	3	Less 6mo ago	3	3	2	4	1	3	1	0	1	1	0	1	0	0	0	0	1	0	0	1	1	1	0	0
G24g	Baseline	Johannesburg	Female	10	4	4	Less 6mo ago	4	4	4	4	3	4	1	1	0	1	0	1	0	0	0	0	1	0	0	1	1	1	0	0
G32g	Baseline	Johannesburg	Female	30	3	3	Less 6mo ago	2	5	5	1	2	4	1	1	1	0	0	1	0	0	1	0	1	0	0	0	0	1	0	0
G33g	Baseline	Johannesburg	Female	50	5	5	Less 6mo ago	3	4	4	1	1	4	1	1	0	1	0	1	0	0	0	1	1	0	0	0	1	0	0	0
G34g	Baseline	Johannesburg	Female	10	3	3	Less 6mo ago	2	4	3	1	1	4	1	1	0	1	0	1	1	1	0	1	1	1	0	0	1	1	0	1
G42g	Baseline	Johannesburg	Female	25	4	3	Less 6mo ago	4	4	4	3	1	4	1	1	0	1	0	1	1	0	0	1	1	1	0	0	1	1	0	1
G43g	Baseline	Johannesburg	Female	10	2	2	Less 6mo ago	2	3	3	1	1	3	1	1	1	1	1	1	1	0	0	1	1	0	0	1	1	1	0	1
G44g	Baseline	Johannesburg	Female	17	4	4	Less 6mo ago	4	5	4	3	1	4	1	1	1	1	1	1	0	0	0	0	1	0	0	0	1	1	0	0
G52g	Baseline	Johannesburg	Female	15	4	5	Less 6mo ago	5	4	4	4	1	4	1	1	1	1	1	1	1	0	1	1	1	1	0	0	1	1	0	1
G53g	Baseline	Johannesburg	Female	21	4	3	Less 6mo ago	4	4	4	4	2	4	1	1	1	1	1	1	0	0	0	0	1	0	0	0	1	1	0	0
G54g	Baseline	Johannesburg	Female	20	3	3	Less 6mo ago	3	3	3	2	2	3	1	1	0	1	0	1	0	0	1	1	1	0	0	0	1	1	0	0
D12g	Baseline	Johannesburg	Female	8	3	3	Less 6mo ago	2	5	4	4	1	5	1	1	0	1	0	1	0	0	0	0	1	0	0	0	1	1	0	0
D13g	Baseline	Johannesburg	Female	10	5	5	Less 6mo ago	5	5	3	2	1	4	1	1	0	1	0	1	1	1	0	1	1	0	0	0	1	1	0	1
D14g	Baseline	Johannesburg	Female	15	4	4	Less 6mo ago	5	5	5	4	1	5	1	1	0	1	0	1	1	0	1	1	1	0	0	1	1	1	0	1
D32g	Baseline	Johannesburg	Female	15	2	1	Less 6mo ago	2	3	5	1	1	3	1	1	0	1	0	1	1	0	0	0	1	0	0	0	1	0	1	0
D33g	Baseline	Johannesburg	Female	15	4	3	Less 6mo ago	3	3	3	2	2	3	1	1	1	1	1	1	0	0	1	0	1	0	0	1	1	1	0	0
D34g	Baseline	Johannesburg	Female	20	3	3	Less 6mo ago	2	4	2	3	3	3	1	0	0	1	0	0	0	0	0	0	1	0	1	0	1	1	0	0
D42g	Baseline	Johannesburg	Female	25	5	5	Less 6mo ago	1	3	5	5	1	1	1	1	1	1	1	1	0	0	0	0	0	0	0	0	1	1	0	0
D43g	Baseline	Johannesburg	Female	15	5	3	Less 6mo ago	3	4	4	4	3	5	1	1	1	1	1	1	0	1	0	1	1	0	0	0	1	0	0	0
D44g	Baseline	Johannesburg	Female	15	4	1	Less 6mo ago	3	2	1	1	1	2	1	1	1	0	0	1	0	1	0	1	1	0	0	0	1	1	0	0
D52g	Baseline	Johannesburg	Female	30	5	5	Less 6mo ago	3	5	3	4	2	5	1	1	1	1	1	1	0	0	0	1	1	0	0	1	1	1	0	0
D53g	Baseline	Johannesburg	Female	15	3	3	Less 6mo ago	4	3	4	2	1	4	1	1	1	1	1	1	0	1	0	1	1	0	0	1	1	1	0	1
D54g	Baseline	Johannesburg	Female	25	4	4	Less 6mo ago	4	5	5	4	1	4	1	1	1	1	1	1	0	0	1	1	1	1	0	0	1	1	0	1
D62g	Baseline	Johannesburg	Female	10	3	2	Less 6mo ago	3	4	4	4	1	4	1	1	1	1	1	1	1	0	0	1	1	0	0	0	1	1	0	0
D63g	Baseline	Johannesburg	Female	12	4	3	Less 6mo ago	3	3	3	3	1	4	1	1	1	1	1	1	0	0	1	1	1	1	0	0	1	1	0	1
D64g	Baseline	Johannesburg	Female	20	3	3	Less 6mo ago	4	4	4	4	1	4	1	1	1	1	1	1	1	0	1	1	1	1	0	0	1	1	0	1
G92g	Baseline	Johannesburg	Female	10	3	3	Less 6mo ago	1	5	3	3	1	3	1	1	1	1	1	1	0	0	0	1	1	0	0	1	1	1	0	0
G93g	Baseline	Johannesburg	Female	10	3	1	More 6mo ago	1	3	3	1	1	1	1	1	1	0	0	1	0	0	1	0	1	0	0	0	1	1	0	0
G94g	Baseline	Johannesburg	Female	10	3	3	Less 6mo ago	3	4	4	3	1	3	1	1	1	1	1	1	0	1	0	0	1	0	0	0	1	0	0	0
D22g	Baseline	Johannesburg	Female	25	4	5	Less 6mo ago	4	3	4	4	2	4	1	1	1	1	1	1	0	0	0	0	1	0	0	0	1	1	0	0
D24g	Baseline	Johannesburg	Female	20	4	4	Less 6mo ago	4	4	4	3	1	4	1	1	1	1	1	1	0	0	0	0	1	0	0	1	1	1	0	0
D23g	Baseline	Johannesburg	Female	10	4	5	Less 6mo ago	3	3	4	3	1	4	1	1	1	1	1	1	0	0	0	0	1	0	0	0	1	1	0	0

## Sheet: Intervention_Assessment
StudyNumber	Survey	District	Q1_ResponsiblePerson	Q2a_ConsultRoom	Q2b_SpaceVA	Q2c_DarkEnvironment	Q5_Guidelines	Q6_MeetingsHospital	Q7a_AcuteTransport	Q7b_ChronicTransport	Q7d_BackReferral_Percent	Q8_EyeTeamVisits	Q9_DistanceVAChart	Q9c_DVCdistanceCorrect	Q11_PenTorch	Q12_DirectOpthalmoscope	Q13a_TopicalAnaesthetics	Q13d_SodiumChloride	Q13g_OralPainKillers	Q13j_TopicalAntiAllergic	Q13m_OralAntiAllergic	Q13p_TopicalAB	Q13s_OralAB	Q13v_OralAntiGlaucoma	Q13y_TopicalMiotics	Q13_AllDrugsAvailability	Q13ad_StockOuts3mo	Q15_EyeIndicatorsCollected	Q17_VIamenities	Q18_VIresources	Q19_VIsupportGps	Q20_PaedsEyeServices	Q21_HIVeyeServices
L11	Baseline-Strengthening	Mopani	0	0	1	1	0	0	1	1	0	0	1	0	0	0	0	0	1	0	1	1	1	0	0	0.444444	1	0	0	0	0	0	0
L21	Baseline-Strengthening	Mopani	0	0	0	1	0	0	0	1	1	0	0		0	1	0	0	1	0	1	1	1	0	0	0.444444	0	0	0	0	0	0	0
L31	Baseline-Strengthening	Mopani	0	0	0	1	0	0	0	1	0	1	0		0	0	0	0	0	0	0	1	1	0	0	0.222222	0	0	0	0	0	0	0
L41	Baseline-Strengthening	Mopani	0	0	0	1	0	0	1	1	0	1	1	1	0	0	0	0	1	1	1	1	1	0	0	0.555556	1	0	0	1	0	0	0
L51	Baseline-Strengthening	Mopani	0	0	0	1	0	0	1	1	0	1	1	0	0	0	0	1	1	0	1	1	0	0	0	0.444444	1	0	0	0	0	0	0
L61	Baseline-Strengthening	Mopani	0	0	0	0	0	0	0	0	0	0	1	0	0	1	0	0	1	0	0	1	1	0	0	0.333333	0	0	0	1	0	0	0
L71	Baseline-Strengthening	Mopani	0	0	0	0	1	0	0	0	0	1	1	0	0	0	0	1	1	0	0	1	1	0	0	0.444444	1	0	0	1	0	0	0
L81	Baseline-Strengthening	Mopani	0	0	0	0	0	0	1	1	0	1	1	0	0	0	0	1	1	0	0	1	1	0	0	0.444444	1	0	0	0	0	0	0
P11	Baseline-Control	Mopani	1	0	0	1	0	0	1	1	0	0	1	0	1	1	1	0	1	1	1	1	1	0	1	0.777778	1	0	0	0	0	0	0
P21	Baseline-Control	Mopani	0	0	0	1	0	0	0	0	0	1	1	0	0	0	0	0	1	1	1	1	1	0	0	0.555556	0	0	0	0	0	0	0
P31	Baseline-Control	Mopani	0	0	0	0	0	0	1	0	0	1	0		0	0	0	1	1	0	1	1	1	0	0	0.555556	1	0	0	0	0	0	0
P41	Baseline-Control	Mopani	0	0	0	1	1	0	0	0	0	0	1	0	0	1	0	1	1	1	1	1	1	0	0	0.666667	1	0	0	0	0	0	0
M11	Baseline-Control	Mopani	0	0	0	0	0	0	0	0	0	1	1	0	0	0	0	1	1	0	1	1	1	0	0	0.555556	1	0	0	0	0	0	0
M21	Baseline-Control	Mopani	0	0	0	1	0	0	0	0	0	1	1	0	0	1	0	0	1	1	1	1	1	0	0	0.555556	1	0	0	0	0	0	0
M31	Baseline-Control	Mopani	0	0	0	0	1	0	1	1	0	1	1	0	0	1	1	0	1	1	1	1	1	0	0	0.666667	1	0	0	0	0	0	0
M41	Baseline-Control	Mopani	0	0	0	0	1	0	1	1	1	1	1	0	0	1	0	0	1	0	0	1	0	0	0	0.222222	0	0	0	0	0	0	0
G11	Baseline-Control	Mopani	1	0	1	1	1	1	1	1	0	1	1	0	1	1	0	1	1	0	0	1	1	0	0	0.444444	0	0	0	0	0	0	0
G21	Baseline-Control	Mopani	0	0	1	1	1	0	1	1	20	1	1	1	1	1	1	1	1	0	1	1	1	0	0	0.666667	1	1	0	1	0	0	0
G31	Baseline-Control	Mopani	1	0	0	1	0	1	0	0	0	0	1	0	0	0	1	1	1	1	1	1	1	0	0	0.777778	0	0	0	0	0	0	0
G41	Baseline-Control	Mopani	0	0	0	1	0	0	1	1	0	1	1	0	0	0	0	0	1	1	1	1	1	0	0	0.555556	0	0	0	0	0	0	0
G51	Baseline-Control	Mopani	0	0	1	0	0	0	0	0	0	0	1	1	0	1	0	0	1	1	1	1	1	0	0	0.555556	0	0	0	0	0	0	0
G61	Baseline-Control	Mopani	0	0	1	0	0	1	1	0	0	1	1	0	0	1	0	1	1	1	1	1	1	0	0	0.666667	0	0	0	1	0	0	0
G71	Baseline-Control	Mopani	0	0	1	1	0	0	0	0	0	1	0		0	0	0	0	1	1	1	1	1	0	0	0.555556	0	0	0	0	0	0	0
G81	Baseline-Control	Mopani	0	0	1	1	0	0	1	1	0	1	1	1	0	1	0	0	1	1	1	1	1	1	0	0.666667	0	0	0	0	0	0	0
T11	Baseline-Strengthening	Mopani	1	0	1	1	0	0	1	0	0	0	1	1	0	1	0	1	1	1	1	1	1	0	0	0.666667	1	0	0	0	0	0	0
T21	Baseline-Strengthening	Mopani	0	0	0	0	0	0	1	1	0	1	0		0	0	0	1	1	0	0	1	1	0	0	0.444444	1	0	0	1	0	0	0
T31	Baseline-Strengthening	Mopani	0	0	1	0	0	0	1	0	0	1	1	1	0	1	0	1	1	1	1	1	1	0	0	0.666667	0	0	0	1	0	0	0
T41	Baseline-Strengthening	Mopani	0	0	1	1	0	0	0	0	0	1	1	0	0	1	0	0	1	1	1	1	1	0	0	0.555556	0	0	0	0	0	0	0
T51	Baseline-Strengthening	Mopani	0	0	0	1	0	0	0	1	0	1	1	0	0	1	0	0	1	1	1	1	1	0	0	0.555556	0	0	0	0	0	0	0
T61	Baseline-Strengthening	Mopani	1	0	0	1	1	0	1	0	0	1	0	0	0	0	1	1	1	0	0	1	1	0	0	0.555556	1	0	0	0	0	0	0
T71	Baseline-Strengthening	Mopani	0	0	0	0	0	0	1	0	0	1	1	0	0	1	0	1	1	1	1	1	1	0	0	0.666667	0	0	0	0	0	0	0
T81	Baseline-Strengthening	Mopani	0	0	1	1	1	0	0	0	0	1	1	0	0	0	0	0	1	1	1	1	1	0	0	0.555556	1	0	0	0	0	0	0
T91	Baseline-Strengthening	Mopani	0	0	1	1	0	0	0	0	0	1	1	0	0	1	0	1	1	1	1	1	1	0	0	0.666667	1	0	0	0	0	0	0
T101	Baseline-Strengthening	Mopani	0	0	1	1	1	0	0	0	0	1	1	1	0	1	0	0	1	1	1	1	1	0	0	0.555556	0	0	0	0	0	0	0
T111	Baseline-Strengthening	Mopani	0	0	0	0	0	0	1	1	0	1	0		0	0	0	1	1	1	1	1	1	0	0	0.666667	0	0	0	0	0	0	0
T121	Baseline-Strengthening	Mopani	0	0	1	1	0	0	0	0	0	0	1	0	0	1	0	0	1	1	1	1	1	0	0	0.555556	1	0	0	0	0	0	0
B11	Post-Control	Mopani	0	0	0	0	0	0	0	0	0	1	1	1	0	1	1	1	1	1	1	1	1	0	0	0.777778	0	0	0	0	0	0	0
B21	Post-Control	Mopani	0	0	0	1	0	0	0	0	5	0	1	0	0	0	0	1	1	0	0	0	1	0	0	0.333333	1	0	0	0	0	0	0
B31	Post-Control	Mopani	0	0	0	1	0	0	0	0	0	1	0		0	0	0	0	1	1	1	1	1	0	0	0.555556	0	0	0	0	0	0	0
B41	Post-Control	Mopani	0	0	0	1	0	0	0	0	5	0	1	0	0	0	0	0	1	1	1	1	1	0	0	0.555556	0	0	0	0	0	0	0
U11	Post-Control	Mopani	0	0	1	1	0	0	0	0	10	1	0		0	0	0	0	1	1	1	0	1	0	0	0.444444	1	0	0	0	0	0	0
U21	Post-Control	Mopani	0	0	0	0	0	0	0	0	5	1	0		0	0	0	0	1	0	1	0	1	0	0	0.333333	1	0	0	0	0	0	0
U31	Post-Control	Mopani	0	0	1	1	0	0	0	0	0	1	1	0	0	0	0	1	0	0	0	1	1	0	0	0.333333		0	0	0	0	0	0
U41	Post-Control	Mopani	0	0	1	1	0	0	0	0	10	1	0		0	0	0	0	1	0	0	1	1	0	0	0.333333	1	0	0	0	0	0	0
Y11	Post-Control	Mopani	1	0	1	1	0	0	0	0	10	1	1	0	0	0	1	1	1	1	1	1	1	0	0	0.777778	1	0	0	0	0	0	0
Y21	Post-Control	Mopani	0	0	0	1	0	0	0	0	0	1	1	1	0	0	0	1	1	1	1	1	1	0	0	0.666667	0	0	0	0	0	0	0
Y31	Post-Control	Mopani	1	0	1	1	0	0	0	0	5	0	1	0	0	0	1	1	1	1	1	1	1	0	1	0.888889	0	1	0	0	0	0	0
Y41	Post-Control	Mopani	0	0	0	0	0	0	0	0	0	0	0		0	0	0	0	1	1	1	1	1	0	0	0.555556	1	0	0	0	0	0	0
Y51	Post-Control	Mopani	0	0	1	1	0	0	0	0	20	1	1	0	0	0	0	1	1	1	1	0	1	0	0	0.555556	1	0	0	0	0	0	0
Y61	Post-Control	Mopani	0	0	0	1	0	0	0	0	10	0	0		0	0	0	1	1	1	1	1	1	0	0	0.666667	1	0	0	0	0	0	0
Y71	Post-Control	Mopani	0	0	0	1	0	0	0	0	5	0	0		0	0	0	1	1	1	1	1	1	0	1	0.777778	0	0	0	0	0	0	0
A11	Post-Strengthening	Mopani	0	0	0	1	1	0	1	1	0	1	1	1	0		0	1	1	0	1	1	1	0	0	0.555556	0	0	0	0	0	0	0
A21	Post-Strengthening	Mopani	0	0	1	0	0	0	0	0		1	1	1	0	1	0	0	1	1	1	1	1	0	0	0.555556	0	0	0	0	0	0	0
A31	Post-Strengthening	Mopani	1	0	1	0	1	0	1	0	0	1	1	1	0	1	1	1	1	1	1	1	1	0	0	0.777778	0	1	0	0	0	0	0
A41	Post-Strengthening	Mopani	0	0	0	1	1	0	1	1	10	1	1	1	0	0	0	1	1	0	1	1	1	0	0	0.555556		0	0	1	0	0	0
A51	Post-Strengthening	Mopani	0	0	1	1	0	0	0	0		1	1	1	1	0	0	1	1	0	1	1	1	0	0	0.555556	0	0	1	1	0	0	0
A61	Post-Strengthening	Mopani	1	0	0	1	1	0	1	0	100	0	1	1	0	0	0	1	1	0	1	1	1	0	0	0.555556	0	0	0	0	0	0	0
A71	Post-Strengthening	Mopani	0	0	1	1	1	0	0	0		1	1		1	0	0	1	1	0	0	1	1	0	0	0.444444	0	0	0	0	0	0	0
A81	Post-Strengthening	Mopani	0	0	0		0	0	1	0	10	1	1	0	1	1	1	1	1	1	0	1	1	0	0	0.666667	1	0	0	0	0	0	0
Z101	Post-Strengthening	Mopani	0	0	1	1	1	0	1	0	5	1	1	1	0	1	0	1	1	0	0	1	1	0	0	0.444444	1	0	0	1	0	0	0
Z11	Post-Strengthening	Mopani	1	0	0	0	1	1	1	1	20	1	1	1	1	0	1	0	1	1	0	1	1	0	0	0.555556	1	0	0	0	0	0	0
Z121	Post-Strengthening	Mopani	1	0	1	1	1	0	1	1	50	0	1	1	1	0	0	0	1	0	1	1	0	0	0	0.333333	1	1	0	0	0	0	0
Z21	Post-Strengthening	Mopani	0	0	0	0	0	1	0	0	0	0	1	0	1	0	0	1	0	1	1	1	1	0	0	0.555556	0	0	0	0	0	0	0
Z31	Post-Strengthening	Mopani	1	1	1	1	1	0	1	1	0	1	1	0	1	1	0	0	1	0	1	1	1	0	0	0.444444	1	0		1	1	0	0
Z41	Post-Strengthening	Mopani	0	0	1	1	0	0	0	0	0	1	1	1	1	0	1	1	1	1	1	1	0	0	1	0.777778		0	0	0	0	0	0
Z61	Post-Strengthening	Mopani	1	0	1	1	1	0	1	1	0	0	1	1	1	1	1	0	1	0	1	1	1	0	1	0.666667	1	0	0	0	0	0	0
Z71	Post-Strengthening	Mopani	1	0	0	1	1	0	1	0	0	1	1	0	1	1	1	0	0	0	0	1	0	0	1	0.333333	0	1	0	0	0	0	0
Z81	Post-Strengthening	Mopani	0	0	0	1	1	1	0	0	5	1	1		1	0	0	0		0	1	1	0	0	0	0.222222	0	0	0	0	0	0	0
Z91	Post-Strengthening	Mopani	0	0	1	1	1	0	1	0	2	1	1	0	1	1	0	1	1	0	0	1	0	0	0	0.333333	0	0	0	1	0	0	0
Y81	Post-Control	Mopani	0	0	1	1	0	0	0	0	5	1	1	1	0	1	0	0	1	1	1	1	1	0	0	0.555556	0	0	0	0	0	0	0
Z51	Post-Strengthening	Mopani	0	0	0	1	1	0	1	1	0	1	1	1	1	1	1	0	1	1	1	1	1	0	0	0.666667	0	0	0	1	0	0	0
Z111	Post-Strengthening	Mopani	1	0	1	0	1	0	1	1		0	1	1	1	0	0	1	1	1	1	1	1	0	0	0.666667	0	0	0	0	0	0	0

## Sheet: Intervention_Questionanaire
StudyNumber	Survey	District	Gender	Q11_nEyePtsPerMo	Q13_EnjoyEyePts	Q14_ComfortableEyePts	Q14b_LastEyePt	Q19_KnowledgeEyeAdequate	Q20_SnellenChartKnowledge	Q21_PupillaryLightReflexKnowledge	Q22_OpthalmoscopeKnowledge	Q23_FundoscopyKnowledge	Q26_DrugAdminAbility_Topical	Q33_ReferralCriteriaKnowledge	Q33a_InjuryGoodVAreferral_Score	Q33b_RedEyeGoodVAreferral_Score	Q33c_NewbornRedEyeReferral_Score	Q33abcD_AllCorrect	Q33abcD_2OrMoreCorrect	Q36S_ClinQ1	Q36S_ClinQ2	Q36S_ClinQ3	Q36S_ClinQ4	Q36S_ClinQ6	Q36S_ClinQ7	Q36S_ClinQ8	Q36S_ClinQ9	Q36S_ClinQ11	Q36S_ClinQ12	Q36S_ClinQ13	Q36SD_Over6correct
L12	Baseline-Strengthening	Mopani	Female	42	5	5	Less 6mo ago	3	1	1	1	1	3	1	1	1	0	0	1	0	0	1	0	1	0	0	0	1	1	1	0
L13	Baseline-Strengthening	Mopani	Female	9	5	5	Less 6mo ago	4	4	2	1	1	4	1	1	0	1	0	1	0	0	0	0	1	0	0	0	1	0	1	0
L14	Baseline-Strengthening	Mopani	Female	50	3	3	Less 6mo ago	1	2	1	1	1	1	1	1	1	0	0	1	0	1	0	0	1	0	0	0	1	1	1	0
L22	Baseline-Strengthening	Mopani	Male	7	3	3	Less 6mo ago	1	3	1	1	1	3	0				0	0	0	0	0	0	0	0	0	0	1	1	0	0
L23	Baseline-Strengthening	Mopani	Female	30	1	1	Less 6mo ago	1	1	1	1	1	1	1	1	0	0	0	0	0	0	0	1	1	0	1	0	1	1	0	0
L24	Baseline-Strengthening	Mopani	Female	20	2	1	Less 6mo ago	1	3	1	1	1	2	1	1	0	1	0	1	0	0	1	1	0	0	1	0	1	1	0	0
L32	Baseline-Strengthening	Mopani	Female	15	2	2	Less 6mo ago	1	1	1	3	1	5	1	1	0	1	0	1	0	0	0	0	0	0	0	0	1	1	0	0
L33	Baseline-Strengthening	Mopani	Male	15	3	2	Less 6mo ago	1	1	1	1	1	5	1	1	0	1	0	1	0	0	0	0	0	0	0	1	1	1	0	0
L34	Baseline-Strengthening	Mopani	Female	5	3	1	Less 6mo ago	5	1	1	1	1	3	1	1	0	1	0	1	0	0	0	1	0	0	0	0	1	0	0	0
L42	Baseline-Strengthening	Mopani	Female	12	4	4	Less 6mo ago	3	3	3	1	3	3	1	1	0	1	0	1	0	0	0	0	1	0	0	0	1	0	1	0
L43	Baseline-Strengthening	Mopani	Female	10	3	3	Less 6mo ago	1	5	1	1	1	3	1	1	0	1	0	1	0	0	0	1	1	1	0	0	1	0	1	0
L44	Baseline-Strengthening	Mopani	Female	15	1	1	Less 6mo ago	1	2	1	1	1	3	0				0	0	0	0	0	1	1	1	0	0	1	0	1	0
L52	Baseline-Strengthening	Mopani	Female	30	3	3	Less 6mo ago	2	5	3	1	1	4	1	1	1	1	1	1	1	0	1	0	1	0	0	0	1	0	1	0
L53	Baseline-Strengthening	Mopani	Female	10	5	1	Less 6mo ago	1	1	2	3	1	5	1	1	0	1	0	1	0	0	1	1	1	1	0	0	1	1	1	1
L54	Baseline-Strengthening	Mopani	Female	5	5	5	Less 6mo ago	1	5	3	1	1	3	0				0	0	0	0	1	0	0	0	1	1	1	0	0	0
L62	Baseline-Strengthening	Mopani	Female	25	5	1	Less 6mo ago	3	5	1	5	1	5	1	1	0	1	0	1	0	0	0	0	1	0	0	0	1	0	1	0
L63	Baseline-Strengthening	Mopani	Female	20	4	4	Less 6mo ago	1	1	1	1	1	4	1	1	1	1	1	1	0	0	0	0	1	0	0	0	1	0	1	0
L64	Baseline-Strengthening	Mopani	Female	20	3	3	Less 6mo ago	3	3	2	1	1	3	1	1	1	0	0	1	0	1	0	1	1	1	0	0	1	0	1	1
L72	Baseline-Strengthening	Mopani	Male	3	3	5	Less 6mo ago	3	5	5	3	1	5	1	1	0	1	0	1	0	0	0	0	0	0	1	0	1	1	0	0
L73	Baseline-Strengthening	Mopani	Male	6	3	5	Less 6mo ago	3	5	1	1	1	3	1	1	0	1	0	1	0	0	0	0	0	1	1	0	1	0	0	0
L74	Baseline-Strengthening	Mopani	Female	4	3	3	Less 6mo ago	3	3	1	1	1	5	1	1	0	1	0	1	0	0	0	0	1	1	1	0	1	1	0	0
L82	Baseline-Strengthening	Mopani	Female	30	5	5	Less 6mo ago	1	3	1	1	1	3	1	1	0	1	0	1	0	0	0	1	1	0	0	0	1	1	1	0
l83	Baseline-Strengthening	Mopani	Male	10	5	3	Less 6mo ago	3	4	1	1	1	3	1	1	1	1	1	1	0	1	0	0	1	0	0	0	1	1	1	0
L84	Baseline-Strengthening	Mopani	Female	10	1	1	Less 6mo ago	1	5	1	1	1	3	1	1	0	1	0	1	0	1	0	0	1	0	0	0	1	1	1	0
P12	Baseline-Control	Mopani	Female	25	5	5	Less 6mo ago	3	5	1	5	3	5	1	1	1	0	0	1	1	1	0	1	0	0	0	1	1	1	0	1
P13	Baseline-Control	Mopani	Female	20	4	1	Less 6mo ago	3	1	1	1	1	1	0				0	0	0	0	0	0	1	0	1	0	1	0	0	0
P14	Baseline-Control	Mopani	Male	45	3	1	Less 6mo ago	1	4	4	4	1	4	0				0	0	0	0	0	0	0	0	1	0	1	1	0	0
P22	Baseline-Control	Mopani	Female	15	1	1	Less 6mo ago	1	5	1	1	1	4	0	1	0	1	0	1	0	1	0	1	0	0	0	0	1	1	0	0
P23	Baseline-Control	Mopani	Female	15	5	5	Less 6mo ago	1	2	1	1	1	4	1	1	0	1	0	1	1	0	0	1	1	0	0	0	1	0	1	0
P24	Baseline-Control	Mopani	Female	10	2	2	Less 6mo ago	2	2	1	1	1	2	0				0	0	0	1	0	0	0	0	1	0	1	1	0	0
P32	Baseline-Control	Mopani	Female	15	1	1	Less 6mo ago	1	1	1	1	1	3	0				0	0	1	1	1	0	0	0	0	0	1	0	0	0
P33	Baseline-Control	Mopani	Male	20	3	3	Less 6mo ago	2	3	1	1	1	4	0				0	0	1	0	0	0	1	0	1	0	1	1	1	1
P34	Baseline-Control	Mopani	Female	10	1	1	Less 6mo ago	2	2	1	2	1	2	0				0	0	0	1	1	0	0	0	1	0	1	0	0	0
P42	Baseline-Control	Mopani	Female	20	1	1	Less 6mo ago	2	1	3	1	1	4	1	1	0	1	0	1	0	0	1	0	1	0	0	1	1	0	1	0
P43	Baseline-Control	Mopani	Female	10	2	2	Less 6mo ago	2	1	1	1	1	2	0				0	0	0	0	0	0	0	0	0	0	1	0	0	0
P44	Baseline-Control	Mopani	Female	10	3	3	Less 6mo ago	2	3	1	2	1	2	1	1	0	1	0	1	0	0	1	1	0	1	0	0	1	1	0	0
M12	Baseline-Control	Mopani	Female	10	3	3	Less 6mo ago	1	2	1	1	1	3	0				0	0	0	0	0	0	0	0	0	0	1	1	0	0
M13	Baseline-Control	Mopani	Female	15	3	3	Never	1	1	1	1	1	1	0				0	0	0	0	0	0	1	0	0	0	1	0	1	0
M14	Baseline-Control	Mopani	Female	3	5	5	Less 6mo ago	5	5	1	1	1	1	0				0	0	0	1	0	1	0	1	1	0	1	1	0	1
M22	Baseline-Control	Mopani	Male	32	5	5	Less 6mo ago	2	4	2	2	1	3	0				0	0	0	1	0	1	1	1	0	0	1	1	1	1
M23	Baseline-Control	Mopani	Female	15	4	4	Less 6mo ago	3	4	2	1	1	5	1	1	1	1	1	1	0	0	0	0	0	0	0	0	1	0	0	0
M32	Baseline-Control	Mopani	Female	10	1	1	Less 6mo ago	1	3	1	1	1	1	0				0	0	0	0	0	1	0	0	0	0	1	0	0	0
M33	Baseline-Control	Mopani	Male	20	5	5	Less 6mo ago	1	2	1	1	1	5	1	1	0	1	0	1	0	0	0	0	1	0	0	0	1	1	1	0
M34	Baseline-Control	Mopani	Female	10	5	3	Less 6mo ago	1	3	5	1	1	5	1	1	1	1	1	1	0	0	0	0	1	0	0	0	1	0	1	0
M42	Baseline-Control	Mopani	Female	50	5	4	Less 6mo ago	2	3	1	1	1	4	1	1	0	1	0	1	0	0	1	0	0	0	0	0	1	1	0	0
M43	Baseline-Control	Mopani	Female	20	4	4	Less 6mo ago	2	5	1	1	1	3	1	1	1	0	0	1	0	0	0	1	1	0	0	0	1	0	1	0
G12	Baseline-Control	Mopani	Female	14	3	1	Less 6mo ago	1	1	1	1	1	1	0	1	0	1	0	1	0	0	0	0	0	0	0	0	1	0	0	0
G13	Baseline-Control	Mopani	Female	5	1	1	Less 6mo ago	3	3	1	1	1	3	1	1	0	1	0	1	1	0	0	1	1	0	0	0	1	0	1	0
G14	Baseline-Control	Mopani	Female	15	5	5	Less 6mo ago	5	5	5	5	5	5	1	1	1	1	1	1	0	0	0	0	0	1	0	1	1	1	0	0
G22	Baseline-Control	Mopani	Female	99	3	1	Less 6mo ago	1	3	3	2	1	3	1	0	1	0	0	0	0	0	1	0	1	0	0	0	1	0	1	0
G23	Baseline-Control	Mopani	Male	2	3	1	Less 6mo ago	3	4	4	4	1	4	1	1	0	1	0	1	0	0	0	0	0	1	0	0	1	1	0	0
G24	Baseline-Control	Mopani	Female	8	4	1	Less 6mo ago	3	4	2	2	1	5	1	0	0	1	0	0	0	0	0	0	1	0	0	0	1	1	1	0
G32	Baseline-Control	Mopani	Female	50	5	5	Less 6mo ago	3	5	5	4	3	5	1	1	0	1	0	1	1	0	0	0	1	1	0	1	1	0	1	1
G33	Baseline-Control	Mopani	Female	5	5	3	Less 6mo ago	3	3	2	3	1	2	1	1	0	1	0	1	0	0	0	0	1	0	0	1	1	1	1	0
G34	Baseline-Control	Mopani	Female	20	5	2	Less 6mo ago	1	3	4	5	1	3	0				0	0	1	0	0	0	1	0	1	0	1	0	1	0
G42	Baseline-Control	Mopani	Female	65	3	4	Less 6mo ago	3	5	3	3	1	4	1	1	0	1	0	1	0	0	0	0	0	0	1	0	1	1	0	0
G43	Baseline-Control	Mopani	Female	10	3	2	Less 6mo ago	3	4	3	2	1	3	1	1	0	1	0	1	0	0	0	0	0	0	0	0	1	0	0	0
G52	Baseline-Control	Mopani	Female	10	5	1	Less 6mo ago	3	1	2	1	1	3	0				0	0	0	0	0	0	1	0	0	0	1	0	1	0
G53	Baseline-Control	Mopani	Female	10	3	1	Less 6mo ago	2	4	2	4	1	4	1	1	0	1	0	1	0	0	0	0	1	1	0	0	1	0	1	0
G54	Baseline-Control	Mopani	Female	10	3	3	Less 6mo ago	1	2	4	3	1	3	0				0	0	0	0	0	0	0	0	0	0	1	0	0	0
G62	Baseline-Control	Mopani	Female	12	5	4	Less 6mo ago	3	3	1	1	1	3	0				0	0	1	0	0	0	1	1	0	0	1	1	0	0
G63	Baseline-Control	Mopani	Female	10	5	2	Less 6mo ago	3	2	1	3	1	2	1	1	0	1	0	1	0	0	0	0	0	0	1	0	1	1	0	0
G64	Baseline-Control	Mopani	Female	5	5	1	More 6mo ago	1	3	1	1	1	3	1	1	0	1	0	1	1	0	0	0	1	0	0	0	1	0	1	0
G72	Baseline-Control	Mopani	Female	30	5	5	Less 6mo ago	2	4	2	1	1	3	1	1	0	1	0	1	0	0	1	0	1	0	0	0	1	0	1	0
G73	Baseline-Control	Mopani	Female	50	5	5	Less 6mo ago	3	1	1	1	1	1	1	1	0	0	0	0	0	0	0	0	1	0	0	0	1	0	1	0
G74	Baseline-Control	Mopani	Female	10	1	2	Less 6mo ago	1	1	1	1	1	3	1	1	0	1	0	1	0	0	0	1	0	0	0	0	1	0	0	0
G82	Baseline-Control	Mopani	Female	10	1	1	Less 6mo ago	1	4	4	4	1	5	1	1	0	1	0	1	1	0	0	0	1	1	0	0	1	0	0	0
G83	Baseline-Control	Mopani	Female	15	3	3	Less 6mo ago	1	1	1	1	1	3	1	1	0	1	0	1	1	0	0	0	1	0	0	0	1	0	0	0
G84	Baseline-Control	Mopani	Female	15	4	3	Less 6mo ago	1	4	1	1	1	4	0				0	0	1	0	0	0	0	0	0	0	1	1	0	0
T12	Baseline-Strengthening	Mopani	Female	10	4	2	Less 6mo ago	2	3	2	1	1	2	1	1	0	1	0	1	1	0	0	0	1	0	0	1	1	0	0	0
T13	Baseline-Strengthening	Mopani	Female	7	5	5	Less 6mo ago	2	3	4	4	1	4	1	1	0	1	0	1	0	1	1	1	0	1	0	0	1	0	0	0
T14	Baseline-Strengthening	Mopani	Female	40	5	5	Less 6mo ago	4	5	5	5	2	5	1	1	1	0	0	1	0	0	0	0	1	1	0	0	1	0	1	0
T22	Baseline-Strengthening	Mopani	Female	10	5	2	Less 6mo ago	1	2	1	1	1	3	0				0	0	1	0	0	0	1	1	0	1	1	0	0	0
T23	Baseline-Strengthening	Mopani	Female	10	4	4	Less 6mo ago	2	2	2	1	1	2	1	1	0	0	0	0	0	0	0	0	1	0	0	0	1	0	1	0
T24	Baseline-Strengthening	Mopani	Female	20	3	3	Less 6mo ago	1	1	1	3	1	3	1	1	1	0	0	1	0	0	0	0	1	0	1	0	1	0	1	0
T32	Baseline-Strengthening	Mopani	Female	48	5	1	Less 6mo ago	3	1	3	2	1	1	0				0	0	0	0	1	0	0	0	0	0	1	1	0	0
T33	Baseline-Strengthening	Mopani	Female	20	5	5	Less 6mo ago	3	2	2	2	1	2	0				0	0	0	0	1	1	0	0	0	0	1	0	0	0
T42	Baseline-Strengthening	Mopani	Female	10	5	5	Less 6mo ago	3	5	2	3	2	5	0				0	0	0	0	0	1	0	0	0	0	1	0	0	0
T43	Baseline-Strengthening	Mopani	Female	10	3	4	Less 6mo ago	2	2	2	1	1	4	0				0	0	0	0	0	0	1	0	0	0	1	0	1	0
T44	Baseline-Strengthening	Mopani	Female	35	5	3	Less 6mo ago	1	4	1	1	1	3	0				0	0	0	0	0	1	1	0	0	0	1	1	1	0
T52	Baseline-Strengthening	Mopani	Female	5	5	5	Less 6mo ago	3	2	2	1	1	4	0				0	0	0	0	1	1	0	0	0	0	1	1	0	0
T53	Baseline-Strengthening	Mopani	Female	20	4	2	Less 6mo ago	2	2	2	1	1	3	1	1	1	1	1	1	1	0	0	1	1	0	0	1	0	1	1	1
T54	Baseline-Strengthening	Mopani	Female	25	5	3	Less 6mo ago	3	5	1	1	1	5	1	1	0	1	0	1	0	0	0	0	1	0	0	0	1	1	1	0
T62	Baseline-Strengthening	Mopani	Female	10	1	1	Less 6mo ago	3	3	1	1	1	1	0				0	0	0	0	0	0	1	0	0	0	1	0	1	0
T63	Baseline-Strengthening	Mopani	Female	8	3	1	Less 6mo ago	1	4	2	1	1	2	0				0	0	1	0	0	0	0	0	0	0	1	0	0	0
T64	Baseline-Strengthening	Mopani	Female	3	3	3	Less 6mo ago	1	1	1	1	1	3	1	1	0	1	0	1	0	1	0	0	1	0	0	0	1	1	1	0
T72	Baseline-Strengthening	Mopani	Female	8	4	4	Less 6mo ago	5	4	1	1	1	4	0				0	0	0	0	0	0	1	0	0	0	1	1	1	0
T73	Baseline-Strengthening	Mopani	Female	20	3	3	Less 6mo ago	1	1	1	1	1	1	1	1	1	1	1	1	0	0	0	0	1	0	0	0	1	0	1	0
T74	Baseline-Strengthening	Mopani	Female	30	3	3	Less 6mo ago	3	4	3	2	1	1	0				0	0	0	0	0	0	1	0	0	0	1	0	1	0
T82	Baseline-Strengthening	Mopani	Male	10	4	1	Less 6mo ago	2	1	4	1	1	3	0				0	0	1	1	0	0	0	0	0	0	1	1	0	0
T83	Baseline-Strengthening	Mopani	Female	30	3	4	Less 6mo ago	3	5	1	1	1	4	1	1	1	1	1	1	0	0	0	0	1	1	0	0	1	0	0	0
T84	Baseline-Strengthening	Mopani	Female	15	3	2	Less 6mo ago	1	3	1	1	1	1	1	1	0	1	0	1	0	0	0	0	0	0	0	0	1	1	0	0
T92	Baseline-Strengthening	Mopani	Female	10	1	1	Less 6mo ago	1	1	1	1	1	1	0				0	0	0	0	0	1	1	0	1	0	1	1	1	1
T93	Baseline-Strengthening	Mopani	Female	30	5	4	Less 6mo ago	2	2	1	1	1	4	0				0	0	0	0	0	0	1	0	0	1	1	1	0	0
T102	Baseline-Strengthening	Mopani	Male	50	5	3	Less 6mo ago	3	1	1	1	1	1	0				0	0	0	0	0	0	0	0	0	0	1	0	0	0
T103	Baseline-Strengthening	Mopani	Female	10	4	4	Less 6mo ago	1	5	1	1	1	1	1	1	0	1	0	1	0	0	1	1	1	0	1	0	1	0	1	1
T112	Baseline-Strengthening	Mopani	Female	8	5	5	Less 6mo ago	1	3	1	1	1	2	0				0	0	0	0	0	1	1	0	0	0	1	0	1	0
T113	Baseline-Strengthening	Mopani	Female	12	2	1	Less 6mo ago	1	1	1	1	1	3	0				0	0		0	0	0	1	0		1		0	1	0
T114	Baseline-Strengthening	Mopani	Female	5	1	1	Less 6mo ago	1	1	1	1	1	5	0				0	0	0	1	1	1	1	0	0	0	1	1	1	1
T122	Baseline-Strengthening	Mopani	Female	40	5	4	Less 6mo ago	3	4	1	1	1	3	0				0	0	1	1	1	0	1	0	1	0	1	0	1	1
T123	Baseline-Strengthening	Mopani	Female	15	3	3	Less 6mo ago	3	2	1	2	1	2	1	1	1	0	0	1	0	0	1	1	1	0	1	0	1	0	1	1
T124	Baseline-Strengthening	Mopani	Female	30	2	2	Less 6mo ago	3	1	2	1	1	2	0				0	0	0	0	1	0	0	0	0	0	1	1	0	0
B12	Post-Control	Mopani	Male	16	5	5	More 6mo ago	3	1	3	1	1	5	1	1	0	1	0	1	0	0	0	0	1	1	0	0	1	0	0	0
B13	Post-Control	Mopani	Female	12	3	1	Less 6mo ago	5	3	2	3	1	1	1	0	1	0	0	0	0	0	0	1	1	0	0	0	1	1	0	0
B14	Post-Control	Mopani	Female	10	3	4	Less 6mo ago	2	3	2	3	3	3	1	0	0	1	0	0	0	0	1	0	0	0	0	0	1	0	0	0
B22	Post-Control	Mopani	Female	5	3	3	Less 6mo ago	1	1	1	1	1	2	0				0	0	0	0	0	1	1	0	0	0	1	0	0	0
B23	Post-Control	Mopani	Female	20	2	2	Less 6mo ago	1	2	2	1	1	3	1	1	0	0	0	0	0	0	1	1	1	0	1	0	1	0	1	1
B24	Post-Control	Mopani	Female	18	1	1	Less 6mo ago	1	1	1	1	1	1	1	0	1	0	0	0	0	0	1	1	0	0	0	0	1	0	1	0
B32	Post-Control	Mopani	Female	4	5	2	Less 6mo ago	3	3	4	1	1	4	1	1	1	1	1	1	0	0	0	0	0	1	0	0	1	0	0	0
B33	Post-Control	Mopani	Female	2	5	4	Less 6mo ago	2	1	1	1	1	3	0				0	0	0	1	1	1	1	0	0	0	1	0	0	0
B34	Post-Control	Mopani	Female	20	2	2	Less 6mo ago	2	3	1	3	1	3	1	0	1	0	0	0	0	0	1	1	1	0	0	1	1	0	1	1
B42	Post-Control	Mopani	Female	30	5	5	Less 6mo ago	1	3	3	5	1	4	0				0	0	0	0	0	0	0	1	0	0	1	0	1	0
B43	Post-Control	Mopani	Female	30	1	1	Less 6mo ago	1	3	1	1	1	1	1	1	0	1	0	1	0	0	0	0	1	0	1	0	1	1	1	0
B44	Post-Control	Mopani	Female	20	1	1	Less 6mo ago	2	2	2	1	1	3	0	0	1	0	0	0	0	0	1	1	1	0	1	0	1	0	1	1
U12	Post-Control	Mopani	Female	10	2	2	Less 6mo ago	2	2	1	2	1	3	1	0	1	0	0	0	0	0	0	0	1	0	0	0	1	0	1	0
U13	Post-Control	Mopani	Female	20	2	2	Less 6mo ago	1	5	1	1	1	5	0				0	0	0	0	0	1	1	0	0	0	1	1	0	0
U14	Post-Control	Mopani	Female	30	2	2	Less 6mo ago	4	1	5	1	1	4	1	1	1	1	1	1	0	1	0	0	1	0	1	0	1	0	0	0
U22	Post-Control	Mopani	Female	11	3	3	Less 6mo ago	2	3	3	1	1	3	1	0	1	0	0	0	0	0	0	0	1	0	0	0	1	1	0	0
U23	Post-Control	Mopani	Female	9	3	3	Less 6mo ago	2	2	1	1	1	2	1	1	1	1	1	1	0		1	1	0	0	0	0	1	1	1	0
U24	Post-Control	Mopani	Male	68		5	Less 6mo ago	2	2	1	1	1	3	0				0	0	0	0	0	0	1	0	0	1	1	1	0	0
U32	Post-Control	Mopani	Female	5	2	1	Less 6mo ago	1	1	3	2	2	2	1	1	0	1	0	1	0	0	0	0	1	0	0	0	1	0	0	0
U33	Post-Control	Mopani	Female	10	5	5	Less 6mo ago	5	1	1	2	1	5	1	1	1	1	1	1	0	0	0	1	1	0	0	0	1	0	1	0
U34	Post-Control	Mopani	Female	25	2	2	Less 6mo ago	3	3	4	2	1	2	1	0	1	0	0	0	0	0	0	0	0	0	0	0	1	0	1	0
U42	Post-Control	Mopani	Female	50	5	5	Less 6mo ago	2	1	1	1	1	2	0				0	0	0	0	0	0	1	0	0	0	1	1	0	0
U43	Post-Control	Mopani	Male	50	5	3	Less 6mo ago	1	3	3	3	1	3	1	1	1	0	0	1	0	0	0	0	1	0	0	0	1	1	1	0
U44	Post-Control	Mopani	Female	15	1	1	Less 6mo ago	1	1	1	1	1	1	0				0	0	0	0	1	0		0	1	0	1	0	0	0
Y12	Post-Control	Mopani	Female	30	3	3	Less 6mo ago	2	2	2	2	1	4	1	0	1	0	0	0	0	0	0	0	0	0	1	0	1	1	0	0
Y13	Post-Control	Mopani	Female	11	2	2	Less 6mo ago	1	3	3	2	1	4	1	0	1	0	0	0	0	0	0	1	1	0	0	0	1	1	0	0
Y14	Post-Control	Mopani	Female	50	2	2	Less 6mo ago	2	1	1	1	1	2	0				0	0	0	0	1	1	0	1	0	0	1	0	1	0
Y22	Post-Control	Mopani	Female	3	3	3	Less 6mo ago	1	4	1	1	1	1	0				0	0	0	1	1	1	0	0	0	0	1	0	0	0
Y23	Post-Control	Mopani	Female	10	3	3	Less 6mo ago	4	3	5	1	1	4	1	0	1	0	0	0	1	0	0	0	1	0	0	0	1	0	0	0
Y24	Post-Control	Mopani	Male	2	5	5	Less 6mo ago	2	4	4	5	3	5	1	1	0	1	0	1	0	0	1	0	1	1	0	0	1	1	0	0
Y32	Post-Control	Mopani	Female	20	4	2	Less 6mo ago	5	3	2	2	1	5	1	1	1	1	1	1	0	0	1	0		0	1	0	1	0	0	0
Y33	Post-Control	Mopani	Female	20	1	1	Less 6mo ago	2	2	2	2	1	3	1	0	1	0	0	0	0	0	1	1	1	1	0	0	1	0	0	0
Y34	Post-Control	Mopani	Female	80	5	5	Less 6mo ago	5	5	5	4	4	5	1	1	1	1	1	1	0	0	1	0	1	0	0	0	1	1	0	0
Y42	Post-Control	Mopani	Female	15	3	3	Less 6mo ago	2	2	4	3	1	3	1	0	1	0	0	0	0	0	0	0	1	0	0	0	0	1	0	0
Y43	Post-Control	Mopani	Female	10	3	1	Less 6mo ago	1	1	1	1	1	2	0				0	0	0	0	1	1	0	0	0	0	0	0	0	0
Y44	Post-Control	Mopani	Male	12	2	2	Less 6mo ago	3	5	1	5	1	5	1	1	0	1	0	1	0	0	1	1	0	0	0	0	0	0	0	0
Y52	Post-Control	Mopani	Female	10	3	4	Less 6mo ago	2	3	1	1	1	5	1	1	0	1	0	1	0	0	0	0	1	0	1	0	1	0	0	0
Y53	Post-Control	Mopani	Female	10	1	1	Less 6mo ago	2	3	1	1	1	3	1	0	1	0	0	0	0	0	0	0	0	1	0	1	1	0	1	0
Y54	Post-Control	Mopani	Female	10	3	3	Less 6mo ago	3	3	2	2	1	3	1	0	1	0	0	0	0	1	1	0	0	0	0	0	0	0	1	0
Y62	Post-Control	Mopani	Female	15	3	3	Less 6mo ago	3	2	2	3	1	3	1	0	1	0	0	0	1	0	0	0	1	0	1	0	1	0	1	0
Y63	Post-Control	Mopani	Female	40	3	3	Less 6mo ago	2	3	1	1	1	4	1	0	1	0	0	0	0	1	0	0	1	0	0	0	1	0	0	0
Y64	Post-Control	Mopani	Female	10	3	2	Less 6mo ago	3	3	1	2	1	3	1	1	1	0	0	1	0	1	0	0	1	0	0	0	1	1	0	0
Y72	Post-Control	Mopani	Female	15	4	4	Less 6mo ago	3	4	3	3	1	5	1	1	0	1	0	1	1	1	0	0	1	0	0	0	1	0	0	0
Y73	Post-Control	Mopani	Male	20	3	2	Less 6mo ago	3	3	2	1	1	3	0				0	0	0	0	1	1	1	0	1	0	1	1	0	1
Y74	Post-Control	Mopani	Male	15	5	4	Less 6mo ago	3	4	3	3	2	5	1	0	1	0	0	0	0	0	0	0	0	0	1	0	1	1	0	0
Y82	Post-Control	Mopani	Female	20	1	1	Less 6mo ago	2	2	2	2	1	2	1	0	1	0	0	0	0	0	1	1	0	1	0	0	1	0	1	0
Y83	Post-Control	Mopani	Female	20	2	2	Less 6mo ago	2	3	2	2	1	3	0				0	0	0	0	0	0	1	0	1	0	1	0	0	0
Y84	Post-Control	Mopani	Female	20	2	1	Less 6mo ago	1	3	1	1	1	4	1	1	0	1	0	1	0	0	0	0	1	0	0	0	1	1	0	0
A12	Post-Strengthening	Mopani	Female	0	5	5	More 6mo ago	1	1	1	1	1	3	1	1	0	1	0	1	0	0	1	1	1	1	0	0	1	1	0	1
A13	Post-Strengthening	Mopani	Male	12	5	5	Less 6mo ago	3	5	5	5	1	5	1	1	1	1	1	1	0	0	1	1	1	0	0	0	1	1	0	0
A14	Post-Strengthening	Mopani	Female	10		3	Less 6mo ago	1	3	1	1	1	5	1	1	1	0	0	1	0	0	0	1	1	0	0	0	1	0	0	0
A22	Post-Strengthening	Mopani	Female	20	3	1	Less 6mo ago		3	3	1	1	3	1	1	1	0	0	1	0	1	0	0	1	1	0	0	1	1	1	1
A23	Post-Strengthening	Mopani	Female	4	4	5	Less 6mo ago	4	5	1	1	1	5	1	1	1	1	1	1	0	0	0	0	1	0	0	0	1	0	0	0
A24	Post-Strengthening	Mopani	Female	30	5	5	Less 6mo ago	3	5	3	1	1	5	1	1	1	0	0	1	1	1	0	0	1	0	0	0		0	1	0
A32	Post-Strengthening	Mopani	Female	10	5	5	Less 6mo ago	3	5	5	5	1	5	1	1	1	1	1	1	0	0	0	0	1	0	1	0	1	1	1	0
A33	Post-Strengthening	Mopani	Female	1	3	3	Less 6mo ago	3	4	1	3	1	4	1	1	0	0	0	0	0	0	0	0	1	0	0	0	1	1	0	0
A34	Post-Strengthening	Mopani	Male	30	4	4	Less 6mo ago	3	4	3	3	1	5	1	1	0	1	0	1	0	0	0	0	1	0	0	0	1	1	0	0
A42	Post-Strengthening	Mopani	Female	2	3	2	Less 6mo ago	3	5	4	2	1	4	1	1	0	1	0	1	0	0	0	0	1	1	0	0	1	0	0	0
A43	Post-Strengthening	Mopani	Female	4	1	1	Less 6mo ago	3	5	4	1	3	5	1	1	1	1	1	1	1	0	1	1	1	0	0	0	1	1	0	1
A44	Post-Strengthening	Mopani	Female	5	5	3	Less 6mo ago	3	4	4	3	1	5	1		1	1	0	1	1	0	0	0	1	1	0	0	1	1	0	0
A52	Post-Strengthening	Mopani	Female	20	4	4	Less 6mo ago	4	4	2	4	9	4	1	1	0	1	0	1	0	0	0	0	1	1	0	0	1	1	0	0
A53	Post-Strengthening	Mopani	Female	15	3	3	Less 6mo ago	3	4	2	1	1	2	1	1	1	1	1	1	0	0	0	0	1	0	0	1	1	1	0	0
A54	Post-Strengthening	Mopani	Female	15	5	5	Less 6mo ago	2	5	4	1	1		1	0	1	1	0	1	0	1	0	0	0	0	0	1	1	0	0	0
A62	Post-Strengthening	Mopani	Female	12	3	3	Less 6mo ago	3	2	1	1		3	0	1	1	0	0	1	0	1	0	1		0	0	0	1	1	1	0
A63	Post-Strengthening	Mopani	Female	15	4	2	Less 6mo ago	3	2	3	1	1	3	1	1	1	0	0	1	0	0	1	1		0	0	0	1	0	0	0
A64	Post-Strengthening	Mopani	Female	20	5	2	Less 6mo ago	4	5	4	3	1	1	1	1	1	0	0	1	0	0	1	1	1	1	0	0	1	0	0	0
A72	Post-Strengthening	Mopani	Female	10	5	5	Less 6mo ago	1	4	4	3	1	3	1	1	1	1	1	1	1	0	0	0	1	0	0	0	1	0	0	0
A73	Post-Strengthening	Mopani	Female	5	5	5	Less 6mo ago	3	5	4	1	1	5	1	1	1	1	1	1	0	1	1	1	1	0	0	0	1	1	0	1
A74	Post-Strengthening	Mopani	Female	3	5	5	Less 6mo ago	1	5	5	1	1	5	1	1	1	1	1	1	0	1	1	1	1	0	0	0	1	1	0	1
A82	Post-Strengthening	Mopani	Female	10	3	3	Less 6mo ago	1	1	1	1	1		1	1	0	1	0	1		0	0	0	1	1	0	1	1	1		0
A83	Post-Strengthening	Mopani	Female	3	4	4	Less 6mo ago	1	2	1	1	1	3	1	1	0	1	0	1	0	1	0	0	0	1	0	1	1	0	0	0
A84	Post-Strengthening	Mopani	Female	10	3	3	Less 6mo ago	2	5	3	2	1	4	1	1	1	1	1	1	0	0	0	0	0	0		0	1	1	0	0
Z102	Post-Strengthening	Mopani	Male	60	4	5	Less 6mo ago	5	5	3	3	1	3	1	1	1	1	1	1	1	0	0	0	1	0	0	0	1	1	0	0
Z103	Post-Strengthening	Mopani	Female	20	4	3	Less 6mo ago	3	3	3	1	1	3	1	1	0	1	0	1	0	0	0	0	1	0	0	0	1	1	0	0
Z104	Post-Strengthening	Mopani	Female	15	5	5	Less 6mo ago	1	5	3	1	1	3	1	1	0	1	0	1	0	0	0	0	1	1	0	0	1	0	0	0
Z112	Post-Strengthening	Mopani	Female	1	3	2	Less 6mo ago	2	3	3	3	1	3	0	1	0	1	0	1	0	0	0		1	0	0	0	1	1	0	0
Z113	Post-Strengthening	Mopani	Female	10	5	4	Less 6mo ago	3	3	3	3	1	4	1	1	1	0	0	1	0	1	0	0	1	0		0	1			0
Z114	Post-Strengthening	Mopani	Female	15	3	3	Less 6mo ago	2	2	2	1	1	1	0				0	0	0	0	0	0	0	0	0	0	1	1	0	0
Z12	Post-Strengthening	Mopani	Female	10	4	3		2	4	2	3	2	2	1	1	0	1	0	1	0	1	0	0	1	0	0	0	1	1	0	0
Z122	Post-Strengthening	Mopani	Female	19	5	5	Less 6mo ago	5	5	5	4	4	5	1	1	0	1	0	1	0	0	0	0	1	1	0	0	1	1	0	0
Z123	Post-Strengthening	Mopani	Female	10	3	2	Less 6mo ago	2	3	2	2	2	3	0	0	0	1	0	0	1	0	0	1	1	0	0	1	1	1	0	1
Z124	Post-Strengthening	Mopani	Female	10	4	4	Less 6mo ago	5	5	1	2	1	5	1	1	0	1	0	1	1	0	0	1	0	0	0	0	1	1	0	0
Z13	Post-Strengthening	Mopani	Female	5	3		More 6mo ago	1	1	1	1	1	3	1	1	0	1	0	1	1	0	0	1	1	0		0	1	0	1	0
Z14	Post-Strengthening	Mopani	Female	80	5	3	Less 6mo ago	4	5	5	5	4	5	1	1	0	1	0	1	1	0	0	1	1	0	0	0	1	0	1	0
Z22	Post-Strengthening	Mopani	Female	20	5	4	Less 6mo ago	3	3	5	3	1	3	1	1	0	1	0	1	0	1	0	1	1	1	0	0	1	1	0	1
Z23	Post-Strengthening	Mopani	Female	20	3	3	Less 6mo ago	4	5	5	1	1	4	1	1	1	0	0	1	1	0	0	0	1	0		0	1	0		0
Z24	Post-Strengthening	Mopani	Female	10	3	4	Less 6mo ago	3	3	2	5	1	3	1	1	0	0	0	0	0	0	1	0		0	0		1	1		0
Z32	Post-Strengthening	Mopani	Female	10	3	3	Less 6mo ago	2	3	3	3	1	5	1	0	1	0	0	0	0	0	0	0	1	1	0	0	1	1	0	0
Z33	Post-Strengthening	Mopani	Female	15	3	3	Less 6mo ago	2	3	2	4	1	3	0	1	0	0	0	0	0	0	1	0	1	0	0	0	1	0	0	0
Z34	Post-Strengthening	Mopani	Female	10	2		Less 6mo ago	2	5	5	4	1	4	1	0	1	0	0	0	0	1	0	0	1	1	0	0	1	1	0	0
Z42	Post-Strengthening	Mopani	Female	4	5	5	Less 6mo ago	3	5	3	1	1	5	1	0	1	0	0	0	0	0	0	0	1	1	0	0	1	1	0	0
Z43	Post-Strengthening	Mopani	Female	8	2	2	More 6mo ago	2	4	2	1	1	3	0	1	0	1	0	1	1	0	0	0	1	1	0	0	1	1	0	0
Z44	Post-Strengthening	Mopani	Female	20	5	5	Less 6mo ago	2	4	2	3	1	5	1	1	0	1	0	1	0	0	0	0	1	0	0	0	1	0	1	0
Z52	Post-Strengthening	Mopani	Female	12	3	2	Less 6mo ago	2	4	2	2	1	4	1	1	1	1	1	1	0	0	0	0	0	0	0	0	1	0	0	0
Z53	Post-Strengthening	Mopani	Female	8	3	3	Less 6mo ago	3	3	3	2	1	3	1	1	1	1	1	1	0	1	1	0	1	0	0	0	1	0	1	0
Z54	Post-Strengthening	Mopani	Female	10	3	4	Less 6mo ago	4	5	5	4	1	5	1	1	1	1	1	1	0	0	0	0	1	0	0	0	1	1	0	0
Z62	Post-Strengthening	Mopani	Female	8	5	3	Less 6mo ago	3	3	1	3	1	3	1	1	1	1	1	1	0	0	0	0	1	0	0	1	1	1	0	0
Z63	Post-Strengthening	Mopani	Female	4	5	3	More 6mo ago	1	5	5	1	1	4	1	0	1	0	0	0	1	0	0	0	1	0	0	0	1	1	1	0
Z64	Post-Strengthening	Mopani	Female	10	3	1	Less 6mo ago	1	1	1	1	1	3	0				0	0	0	1	0	0	1	0	0	0	1	0	1	0
Z72	Post-Strengthening	Mopani	Female	17	3	3	Less 6mo ago	4	5	5	4	3	5	1	1	1	0	0	1	0	1	0	1	1	1	0	1	1	1	1	1
Z73	Post-Strengthening	Mopani	Female	5	3	3	Less 6mo ago	3	5	5	1	1	5		1	1	0	0	1	1	0	0	1	1	0	0	0	1	1	0	0
Z74	Post-Strengthening	Mopani	Female	5	4	4	Less 6mo ago	5	4	4	1	1	5	1	1	1	1	1	1	0	1	0	1	1	1	1	0	1	0	0	1
Z82	Post-Strengthening	Mopani	Female	15	1	1	Less 6mo ago	1	3	5	4	3	3	1	1	0	0	0	0	0	0	0	0	1	0	0	0	1	1	0	0
Z83	Post-Strengthening	Mopani	Female	7	1	1		1	3	1	1	1	4	1	1	1	1	1	1	0	0	0	1	1	0	1	0	1	0	0	0
Z84	Post-Strengthening	Mopani	Male	15	5	4	Less 6mo ago	2	4	4	1	1	5	1	0	1	0	0	0	0	0	0	1	1	1	0	1	1	1	1	1
Z92	Post-Strengthening	Mopani	Female	5	3	3	Less 6mo ago	1	5	3	1	1	4	1	1	1	1	1	1		0	0	1	1	0	0	0	1	0	0	0
Z93	Post-Strengthening	Mopani	Female	10	3	4	Less 6mo ago	3	5	3	2	1	5	1	1	1	1	1	1	1	0	0	0	1	0	0	0	1	0	0	0
Z94	Post-Strengthening	Mopani	Female	2	3	3	Less 6mo ago	3	5	2	3	1		1	1	1	1	1	1	1	0	0	1	1	0	0	0	1	0	1	0

## Sheet: Intervention_DayTraining
Participant Number	PreTestIDs	PostTestIDs	AnatomyPre_%	AnatomyPost_%	ConditionsPre_%	ConditionsPost_%	ExaminationsPre_%	ExaminationsPost_%	ManagementPre_%	ManagementPost_%	GrandTotalPre_%	GrandTotalPost_%
1	1Pre	1Post	0.666667	0.666667	0.411765	0.882353	0.333333	0.777778	0.416667	0.833333	0.414634	0.829268
2	2Pre	2Post	0.333333	0	0.529412	0.352941	0.333333	0.444444	0.5	0.5	0.463415	0.390244
3	3Pre	3Post	1	1	0.705882	0.941176	0.777778	1	0.833333	0.833333	0.780488	0.926829
4	4Pre	4Post	0.666667	0.666667	0.647059	0.823529	0.888889	0.888889	0.75	0.833333	0.731707	0.829268
5	5Pre	5Post	0.333333	0.666667	0.352941	0.588235	0.333333	0.555556	0.666667	0.416667	0.439024	0.536585
6	6Pre	6Post	0.333333	1	0.294118	0.647059	0.444444	0.888889	0.666667	0.666667	0.439024	0.731707
7	7Pre	7Post	1	0.666667	0.705882	0.823529	0.555556	0.888889	0.666667	0.833333	0.682927	0.829268
8	8Pre	8Post	0	0.333333	0.588235	0.705882	0.555556	0.888889	0.75	0.833333	0.585366	0.756098
9	9Pre	9Post	0.666667	0.333333	0.588235	0.647059	0.444444	0.888889	0.916667	0.916667	0.658537	0.756098
10	10Pre	10Post	0.333333	0.333333	0.647059	0.764706	0.444444	0.444444	0.833333	0.666667	0.634146	0.634146
11	11Pre	11Post	0.333333	0	0.470588	0.647059	0.555556	0.777778	0.75	0.833333	0.560976	0.682927
12	12Pre	12Post	0.333333	0.333333	0.411765	0.764706	0.444444	0.888889	0.666667	0.666667	0.487805	0.731707
13	13Pre	13Post	0.333333	0.666667	0.529412	0.647059	0.555556	0.888889	0.916667	0.833333	0.634146	0.756098
14	14Pre	14Post	1	1	0.176471	0.470588	0.444444	0.555556	0.75	0.666667	0.463415	0.585366
15	15Pre	15Post	0.666667	1	0.588235	0.705882	0.444444	1	0.833333	0.916667	0.634146	0.853659
16	16Pre	16Post	0.333333	0	0.117647	0.529412	0.111111	0.444444	0.583333	0.5	0.268293	0.463415
17	17Pre	17Post	0	0.333333	0.647059	0.823529	0.444444	0.888889	0.833333	0.5	0.609756	0.707317
18	18Pre	18Post	0.333333	0.333333	0.529412	0.705882	0.333333	0.444444	0.5	0.75	0.463415	0.634146
19	19Pre	19Post	0.333333	0.666667	0.764706	0.882353	0.555556	0.777778	0.916667	0.833333	0.731707	0.829268
20	20Pre	20Post	0.333333	0	0.411765	0.705882	0.555556	0.666667	0.916667	0.666667	0.585366	0.634146
21	21Pre	21Post	0.333333	0.333333	0.235294	0.529412	0.222222	0.555556	0.583333	0.75	0.341463	0.585366
22	22Pre	22Post	0.333333	0.333333	0.352941	0.588235	0.777778	0.888889	0.583333	0.75	0.512195	0.682927
23	23Pre	23Post	0.333333	0.666667	0.647059	0.823529	0.333333	0.444444	0.916667	0.916667	0.634146	0.756098
24	24Pre	24Post	0.333333	0.333333	0.235294	0.352941	0.444444	0.666667	0.25	0.583333	0.292683	0.487805
25	25Pre	25Post	0.333333	0.333333	0.529412	0.411765	0.333333	0.222222	0.583333	0.666667	0.487805	0.439024
26	26Pre	26Post	0.333333	0.333333	0.470588	0.529412	0.555556	0.888889	0.75	0.916667	0.560976	0.707317
27	27Pre	27Post	0.333333	0.333333	0.352941	0.588235	0.555556	0.777778	0.75	0.833333	0.512195	0.682927
28	28Pre	28Post	0.333333	0.333333	0.176471	0.647059	0.444444	0.777778	0.416667	0.75	0.317073	0.682927
29	29Pre	29Post	0.666667	0.333333	0.470588	0.529412	0.333333	0.888889	0.583333	0.75	0.487805	0.658537
30	30Pre	30Post	0.666667	0.666667	0.470588	0.764706	0.666667	0.777778	0.666667	0.833333	0.585366	0.780488
31	31Pre	31Post	0.666667	0	0.176471	0.411765	0.111111	0.555556	0.333333	0.25	0.243902	0.365854
32	32Pre	32Post	0.333333	0.666667	0.235294	0.647059	0.333333	0.555556	0.583333	0.75	0.365854	0.658537
33	33Pre	33Post	0.666667	0.333333	0.235294	0.176471	0.555556	0.777778	0.583333	0.666667	0.439024	0.463415
34	34Pre	34Post	0	0.666667	0.470588	0.647059	0.666667	0.888889	0.666667	0.916667	0.536585	0.780488
35	35Pre	35Post	0.666667	0.333333	0.588235	0.764706	0.777778	0.888889	0.916667	1	0.731707	0.829268
36	36Pre	36Post	0.333333	0.333333	0.352941	0.588235	0.666667	0.777778	0.833333	0.916667	0.560976	0.707317
37	37Pre	37Post	0	0.333333	0.588235	0.588235	0.777778	0.888889	0.666667	1	0.609756	0.756098
38	38Pre	38Post	0	0.333333	0.470588	0.529412	0.333333	0.444444	0.666667	0.916667	0.463415	0.609756
39	39Pre	39Post	0.333333	0	0.294118	0.647059	0.333333	0.666667	0.75	0.833333	0.439024	0.658537
40	40Pre	40Post	0.333333	0.666667	0.647059	0.647059	0.222222	0.888889	0.833333	0.916667	0.585366	0.780488
41	41Pre	41Post	0.333333	0	0.117647	0.294118	0.333333	0.666667	0.333333	0.833333	0.243902	0.512195
42	42Pre	42Post	0.333333	0.666667	0.411765	0.705882	0.333333	0.555556	0.583333	0.833333	0.439024	0.707317
43	43Pre	43Post	0.333333	0.333333	0.470588	0.647059	0.444444	0.444444	0.583333	0.916667	0.487805	0.658537
44	44Pre	44Post	0.333333	0.333333	0.470588	0.411765	0.444444	0.666667	0.416667	0.666667	0.439024	0.536585
45	45Pre	45Post	0.333333	0	0.352941	0.588235	0.666667	0.888889	0.833333	0.916667	0.560976	0.707317
46	46Pre	46Post	0	0.333333	0.529412	0.411765	0.222222	0.555556	0.75	0.75	0.487805	0.536585
47	47Pre	47Post	0	0.333333	0.588235	0.529412	0.777778	0.777778	0.916667	0.833333	0.682927	0.658537
48	48Pre	48Post	0	0.666667	0.411765	0.411765	0.333333	0.777778	0.916667	1	0.512195	0.682927
49	49Pre	49Post	0.333333	0.333333	0	0.411765	0.333333	0.888889	0.75	0.666667	0.317073	0.585366
50	50Pre	50Post	0	0	0.470588	0.411765	0.333333	0.666667	0.666667	0.916667	0.463415	0.585366
51	51Pre	51Post	0.333333	0.666667	0.294118	0.235294	0.333333	0.444444	0.666667	0.666667	0.414634	0.439024
52	52Pre	52Post	0.333333	0	0.470588	0.705882	0.666667	0.888889	0.5	0.75	0.512195	0.707317
53	53Pre	53Post	0.333333	0.666667	0.352941	0.470588	0.444444	0.777778	0.416667	0.833333	0.390244	0.658537
54	54Pre	54Post	0.333333	0.333333	0.235294	0.235294	0.444444	0.555556	0.666667	0.833333	0.414634	0.487805
55	55Pre	55Post	0.333333	0	0.294118	0.294118	0.333333	0.666667	0.666667	0.583333	0.414634	0.439024
56	56Pre	56Post	0.333333	0.666667	0.352941	0.529412	0.222222	0.666667	0.5	0.833333	0.365854	0.658537
57	57Pre	57Post	0.333333	0	0.235294	0.352941	0.555556	0.666667	0.583333	0.5	0.414634	0.439024
58	58Pre	58Post	0.333333	0.666667	0.1	0.411765	0.375	0.666667	0.363636	0.75	0.28125	0.585366
59	59Pre	59Post	0.333333	0.333333	0.294118	0.411765	0.333333	0.666667	0.333333	0.583333	0.317073	0.512195
60	60Pre	60Post	0.333333	0.666667	0.352941	0.588235	0.444444	0.666667	0.416667	0.916667	0.390244	0.707317
61	61Pre	61Post	0	0.666667	0.352941	0.352941	0.222222	0.555556	0.5	0.75	0.341463	0.536585
62	62Pre	62Post	0.333333	0.333333	0.411765	0.411765	0.555556	0.444444	0.583333	0.416667	0.487805	0.414634
63	63Pre	63Post	0.333333	0.666667	0.235294	0.294118	0.777778	0.777778	0.75	0.75	0.512195	0.560976
64	64Pre	64Post	0.666667	0	0.117647	0.529412	0.666667	0.555556	0.833333	0.75	0.487805	0.560976
65	65Pre	65Post	0.333333	0.333333	0.647059	0.705882	0.666667	0.888889	0.666667	0.916667	0.634146	0.780488
66	66Pre	66Post	0.333333	0.666667	0.352941	0.529412	0.333333	0.444444	0.583333	0.833333	0.414634	0.609756
67	67Pre	67Post	0	0.666667	0.235294	0.352941	0.222222	0.333333	0.5	0.666667	0.292683	0.463415
68	68Pre	68Post	0.333333	0.333333	0.411765	0.588235	0.222222	0.777778	0.583333	0.666667	0.414634	0.634146
69	69Pre	69Post	0	0.666667	0.352941	0.352941	0.111111	0.555556	0.583333	0.666667	0.341463	0.512195
70	70Pre	70Post	0.333333	0.333333	0.529412	0.411765	0.555556	0.444444	0.75	0.833333	0.585366	0.536585
71	71Pre	71Post	0	0.666667	0.352941	0.294118	0.444444	0.444444	0.416667	0.75	0.365854	0.487805
72	72Pre	72Post	0	0.333333	0.588235	0.529412	0.333333	0.666667	0.666667	1	0.512195	0.682927
73	73Pre	73Post	0	0.666667	0.411765	0.647059	0.555556	0.555556	0.75	0.916667	0.512195	0.707317
74	74Pre	74Post	0.333333	0.333333	0.235294	0.352941	0.222222	0.777778	0.333333	0.583333	0.268293	0.512195
75	75Pre	75Post	0.666667	1	0.470588	0.529412	0.555556	1	0.916667	0.75	0.634146	0.731707
76	76Pre	76Post	0	1	0.529412	0.764706	0.666667	0.888889	0.75	0.833333	0.585366	0.829268
77	77Pre	77Post	0.333333	0.333333	0.411765	0.352941	0.444444	0.444444	0.5	0.75	0.439024	0.487805
78		78Post
79	79Pre	79Post	0	0.333333	0.411765	0.6	0.444444	1	0.583333	0.818182	0.439024	0.75
80	80Pre	80Post	0	0.333333	0.176471	0.5	0.222222	0.875	0.75	0.454545	0.341463	0.5625
81	81Pre	81Post	0	0.333333	0.411765	0.4	0.333333	0.875	0.333333	0.545455	0.341463	0.5625
82	82Pre	82Post	0.333333	0.666667	0.352941	0.7	0.444444	1	0.5	0.636364	0.414634	0.75
83	83Pre	83Post	0.666667	0.333333	0.588235	0.8	0.666667	1	0.666667	0.727273	0.634146	0.78125
84	84Pre	84Post	0.333333	0.333333	0.588235	0.7	0.555556	1	0.916667	0.818182	0.658537	0.78125
85	85Pre	85Post	0.333333	0.666667	0.588235	0.5	0.555556	0.875	0.75	0.818182	0.609756	0.71875
86	86Pre	86Post	0.333333	0.666667	0.588235	0.529412	0.555556	0.777778	0.583333	0.666667	0.560976	0.634146
87	87Pre	87Post	0	0	0.294118	0.4	0.222222	0.625	0.5	0.545455	0.317073	0.46875
88	88Pre	88Post	0.333333	0.333333	0.352941	0.3	0.333333	0.75	0.416667	0.727273	0.365854	0.5625
89	89Pre	89Post	0	0.666667	0.352941	0.6	0.444444	0.625	0.333333	0.454545	0.341463	0.5625
90	90Pre	90Post	0	0.333333	0.588235	0.6	0.333333	0.875	0.75	0.727273	0.536585	0.6875
91	91Pre	91Post	0.666667	0.333333	0.470588	0.8	0.333333	1	0.833333	0.636364	0.560976	0.75
92	92Pre	92Post	0.666667	0.333333	0.294118	0.5	0.444444	0.5	0.75	0.545455	0.487805	0.5
93	93Pre	93Post	0.666667	0.333333	0.294118	0.2	0.111111	0.5	0.25	0.454545	0.268293	0.375
94	94Pre	94Post	0	0.666667	0.411765	0.7	0.111111	0.75	0.666667	0.909091	0.390244	0.78125
95	95Pre	95Post	1	0.666667	0.470588	0.8	0.666667	0.875	0.583333	0.727273	0.585366	0.78125
96	96Pre	96Post	0	1	0.588235	0.4	0.444444	0.875	0.666667	0.636364	0.536585	0.65625
97	97Pre	97Post	0	0.666667	0.235294	0.7	0.222222	0.625	0.583333	0.545455	0.317073	0.625
98	98Pre	98Post	1	0.666667	0.705882	0.4	0.666667	1	0.833333	0.818182	0.756098	0.71875
99	99Pre	99Post	0.333333	0.333333	0.352941	0.3	0.444444	0.875	0.416667	0.636364	0.390244	0.5625
100	100Pre	100Post	0	0.666667	0.176471	0.7	0.333333	0.875	0.666667	0.727273	0.341463	0.75
101	101Pre	101Post	0.333333	0.333333	0.529412	0.647059	0.444444	0.888889	0.666667	0.916667	0.536585	0.756098
102	102Pre	102Post	0	0.666667	0.176471	0.764706	0.111111	0.666667	0.25	0.583333	0.170732	0.682927
103	103Pre	103Post	1	1	0.529412	0.705882	0.444444	1	0.75	1	0.609756	0.878049
104	104Pre	104Post	0	1	0.411765	0.882353	0.666667	0.888889	0.75	0.916667	0.536585	0.902439
105	105Pre	105Post	0.333333	0.666667	0.235294	0.764706	0.666667	0.888889	0.666667	1	0.463415	0.853659
106	106Pre	106Post	0.333333	1	0.352941	0.470588	0.111111	0.333333	0.583333	0.666667	0.365854	0.536585
107	107Pre	107Post	0	0.333333	0.235294	0.235294	0.222222	0.666667	0.416667	0.333333	0.268293	0.365854
108	108Pre	108Post	0	0.666667	0.294118	0.705882	0.444444	0.888889	0.416667	0.916667	0.341463	0.804878
109	109Pre	109Post	0	0.666667	0.235294	0.352941	0.111111	0.777778	0.666667	0.833333	0.317073	0.609756
110	110Pre	110Post	0	0	0.0588235	0.176471	0.111111	0.777778	0.5	0.5	0.195122	0.390244
